# Supplementary material for: Micro-encapsulated pirimiphos-methyl shows high insecticidal efficacy and long residual activity against pyrethroid-resistant malaria vectors in central Côte d’Ivoire
Source: Malar J. 2014 Aug 25;13:332. doi: 10.1186/1475-2875-13-332 (PMC4159530; doi:10.1186/1475-2875-13-332)
Supplement: Supplementary file 4 — Additional file 4: Summaries of data and results. (XLS 318 KB) [file 12936_2014_3370_MOESM4_ESM.xls]

## Sheet: Legend
Material
1	Brick
2	Banco
Species
1	Anopheles gambiae
2	Anopheles funestus
3	Other anophelines
4	Other genera
LB	Lower 95% confidence boundary
UB	Upper 95% confidence boundary
PPE	Personal protective effect
OIE	Overall insecticidal effect (WHOPES formula)
Psi	Insecticidal effect (Briet, Smith & Chitnis)
	Results from Bayesian analysis

## Sheet: Data_by_hut
Species	Hut	Material	Product	Period	Veranda	Fed	Dead	Total	Total_LB	Total_UB	exit.rate	exit.rate_LB	exit.rate_UB	feeding.rate	feeding.rate_LB	feeding.rate_UB	mortality.rate	mortality.rate_LB	mortality.rate_UB
1	6	1	ACTELLIC EC	1	219	475	533	562	516.49	610.445	0.38968	0.349143	0.431383	0.845196	0.812596	0.874111	0.948399	0.92673	0.965173
1	6	1	ACTELLIC EC	2	214	379	267	468	426.554	512.385	0.457265	0.411457	0.503616	0.809829	0.771289	0.844399	0.570513	0.52427	0.615859
1	6	1	ACTELLIC EC	3	309	581	257	673	623.108	725.824	0.459138	0.420997	0.49764	0.863299	0.835006	0.888357	0.381872	0.345011	0.419775
1	10	1	ACTELLIC EC	1	94	101	199	227	198.428	258.53	0.414097	0.349318	0.48115	0.444934	0.379181	0.512144	0.876652	0.826682	0.916449
1	10	1	ACTELLIC EC	2	196	309	218	408	369.366	449.576	0.480392	0.430983	0.530088	0.757353	0.71275	0.798178	0.534314	0.484587	0.583539
1	10	1	ACTELLIC EC	3	338	578	255	703	651.987	756.944	0.480797	0.443299	0.518456	0.822191	0.791881	0.849765	0.362731	0.32712	0.3995
1	16	2	ACTELLIC EC	1	254	425	431	561	515.532	609.404	0.452763	0.411025	0.495001	0.757576	0.719919	0.792494	0.768271	0.731102	0.802587
1	16	2	ACTELLIC EC	2	196	349	259	479	437.059	523.88	0.409186	0.36479	0.45471	0.728601	0.686403	0.767951	0.54071	0.494904	0.58601
1	16	2	ACTELLIC EC	3	269	452	169	616	568.309	666.625	0.436688	0.397095	0.476892	0.733766	0.696984	0.76829	0.274351	0.239457	0.311423
1	19	2	ACTELLIC EC	1	265	466	559	646	597.138	697.794	0.410217	0.371998	0.44926	0.721362	0.685057	0.75563	0.865325	0.836553	0.890706
1	19	2	ACTELLIC EC	2	261	493	344	705	653.913	759.018	0.370213	0.334468	0.407049	0.699291	0.663948	0.732956	0.487943	0.450453	0.525534
1	19	2	ACTELLIC EC	3	337	578	198	687	636.582	740.35	0.490539	0.452538	0.52862	0.841339	0.811835	0.867874	0.28821	0.254584	0.323666
1	1	1	CONTROL	1	135	340	88	513	469.562	559.375	0.263158	0.225536	0.303533	0.662768	0.620034	0.703613	0.17154	0.139915	0.207005
1	1	1	CONTROL	2	277	459	164	620	572.151	670.782	0.446774	0.407169	0.486889	0.740323	0.70391	0.774428	0.264516	0.230182	0.30111
1	1	1	CONTROL	3	444	1035	113	1260	1191.38	1331.54	0.352381	0.325977	0.379475	0.821429	0.799142	0.842203	0.0896825	0.0744809	0.106829
1	3	1	CONTROL	1	225	554	139	686	635.619	739.312	0.327988	0.292932	0.364533	0.80758	0.776054	0.836433	0.202624	0.173148	0.234683
1	3	1	CONTROL	2	242	608	210	736	683.781	791.149	0.328804	0.29493	0.364058	0.826087	0.796733	0.852799	0.285326	0.252938	0.319445
1	3	1	CONTROL	3	490	807	126	961	901.194	1023.73	0.509886	0.47777	0.54194	0.83975	0.815002	0.862395	0.131113	0.110409	0.154107
1	17	2	CONTROL	1	359	685	179	970	909.91	1033.02	0.370103	0.339636	0.401361	0.706186	0.676409	0.734704	0.184536	0.160596	0.210408
1	17	2	CONTROL	2	270	441	143	646	597.138	697.794	0.417957	0.379599	0.457068	0.682663	0.645222	0.718424	0.221362	0.189907	0.255387
1	17	2	CONTROL	3	463	843	96	1061	998.11	1126.81	0.436381	0.40628	0.466835	0.794533	0.768949	0.818473	0.0904807	0.073903	0.109369
1	21	2	CONTROL	1	304	611	174	902	844.089	962.838	0.337029	0.306202	0.368925	0.677384	0.64578	0.707824	0.192905	0.167637	0.220196
1	21	2	CONTROL	2	456	728	242	1151	1085.46	1219.47	0.396177	0.367783	0.425104	0.632493	0.603896	0.660412	0.210252	0.187041	0.234954
1	21	2	CONTROL	3	433	685	93	980	919.596	1043.33	0.441837	0.410449	0.473574	0.69898	0.669184	0.727575	0.094898	0.0772778	0.114994
1	4	1	ICON 10 CS	1	654	584	552	818	762.897	876.032	0.799511	0.770405	0.826439	0.713936	0.681623	0.744699	0.674817	0.641517	0.706851
1	4	1	ICON 10 CS	2	510	481	337	675	625.032	727.9	0.755556	0.721318	0.78754	0.712593	0.676833	0.746481	0.499259	0.460873	0.537652
1	4	1	ICON 10 CS	3	790	841	248	1102	1037.89	1169.04	0.716878	0.689271	0.743323	0.763158	0.736919	0.787983	0.225045	0.200696	0.250872
1	9	1	ICON 10 CS	1	542	462	492	746	693.421	801.509	0.726542	0.693032	0.758249	0.619303	0.583373	0.654286	0.659517	0.624263	0.693504
1	9	1	ICON 10 CS	2	386	354	268	525	481.046	571.891	0.735238	0.695288	0.772516	0.674286	0.632349	0.714247	0.510476	0.466808	0.554026
1	9	1	ICON 10 CS	3	777	806	335	1153	1087.4	1221.52	0.673894	0.645984	0.700914	0.699046	0.671654	0.725419	0.290546	0.264469	0.317697
1	15	2	ICON 10 CS	1	506	487	415	746	693.421	801.509	0.678284	0.643437	0.711715	0.652815	0.61743	0.686986	0.5563	0.519815	0.592339
1	15	2	ICON 10 CS	2	399	441	202	596	549.105	645.829	0.669463	0.630089	0.707148	0.739933	0.702742	0.774727	0.338926	0.300965	0.378493
1	15	2	ICON 10 CS	3	708	721	173	1018	956.418	1082.51	0.695481	0.666184	0.723643	0.708251	0.679263	0.736031	0.169941	0.147359	0.19445
1	20	2	ICON 10 CS	1	871	660	721	1280	1210.83	1352.09	0.680469	0.654141	0.705965	0.515625	0.487847	0.543331	0.563281	0.5356	0.590671
1	20	2	ICON 10 CS	2	621	577	300	1063	1000.05	1128.87	0.584196	0.553898	0.614026	0.542803	0.512302	0.573067	0.28222	0.255327	0.310324
1	20	2	ICON 10 CS	3	746	782	242	1256	1187.49	1327.43	0.593949	0.566198	0.621259	0.622611	0.595144	0.649503	0.192675	0.171205	0.215594
1	7	1	PP 551 CS AA	1	151	211	321	336	301.03	373.918	0.449405	0.395381	0.504328	0.627976	0.573859	0.679815	0.955357	0.927437	0.974802
1	7	1	PP 551 CS AA	2	254	422	375	545	500.199	592.737	0.466055	0.423539	0.508941	0.774312	0.73686	0.808758	0.688073	0.647318	0.726775
1	7	1	PP 551 CS AA	3	326	561	358	728	676.071	782.86	0.447802	0.411268	0.484761	0.770604	0.738313	0.800685	0.491758	0.454852	0.528731
1	8	1	PP 551 CS AA	1	94	188	248	271	239.692	305.261	0.346863	0.290303	0.406815	0.693727	0.635095	0.748063	0.915129	0.875374	0.945439
1	8	1	PP 551 CS AA	2	228	312	281	430	390.313	472.629	0.530233	0.481828	0.578218	0.725581	0.680785	0.767242	0.653488	0.606411	0.698437
1	8	1	PP 551 CS AA	3	274	404	260	512	468.606	558.332	0.535156	0.490881	0.579024	0.789062	0.751126	0.823623	0.507812	0.463594	0.55194
1	13	2	PP 551 CS AA	1	139	267	321	360	323.768	399.177	0.386111	0.33555	0.438562	0.741667	0.693187	0.786121	0.891667	0.854889	0.921822
1	13	2	PP 551 CS AA	2	227	322	279	503	459.997	548.94	0.451292	0.407208	0.495952	0.640159	0.596494	0.682165	0.554672	0.510031	0.598667
1	13	2	PP 551 CS AA	3	267	423	152	547	502.115	594.821	0.488117	0.445476	0.530887	0.773309	0.735881	0.807754	0.277879	0.240712	0.317465
1	23	2	PP 551 CS AA	1	408	600	768	986	925.408	1049.52	0.413793	0.382841	0.445261	0.608519	0.57726	0.639129	0.778905	0.751682	0.80445
1	23	2	PP 551 CS AA	2	434	831	592	1201	1134.03	1270.89	0.361366	0.334148	0.389264	0.691923	0.664949	0.717955	0.492923	0.464278	0.521602
1	23	2	PP 551 CS AA	3	401	766	294	972	911.847	1035.08	0.412551	0.381394	0.444241	0.788066	0.761006	0.813368	0.302469	0.273714	0.332427
1	2	1	PP 551 CS B	1	103	156	264	276	244.396	310.557	0.373188	0.315954	0.433178	0.565217	0.504486	0.624533	0.956522	0.925284	0.977335
1	2	1	PP 551 CS B	2	173	261	302	390	352.249	430.694	0.44359	0.393594	0.494448	0.669231	0.620102	0.715767	0.774359	0.72959	0.814908
1	2	1	PP 551 CS B	3	255	497	335	592	545.266	641.668	0.430743	0.390442	0.471739	0.839527	0.807435	0.868184	0.565878	0.524863	0.606234
1	12	1	PP 551 CS B	1	137	240	359	370	333.255	409.69	0.37027	0.320929	0.421706	0.648649	0.597615	0.697282	0.97027	0.947429	0.985068
1	12	1	PP 551 CS B	2	174	258	283	361	324.717	400.229	0.481994	0.429397	0.534889	0.714681	0.665082	0.760719	0.783934	0.737847	0.825293
1	12	1	PP 551 CS B	3	253	327	286	445	404.61	488.331	0.568539	0.521071	0.615091	0.734831	0.69122	0.77529	0.642697	0.596216	0.687266
1	14	2	PP 551 CS B	1	372	636	836	900	842.154	960.773	0.413333	0.380935	0.446301	0.706667	0.675724	0.73625	0.928889	0.910097	0.944808
1	14	2	PP 551 CS B	2	333	638	563	828	772.555	886.373	0.402174	0.368571	0.436476	0.770531	0.740351	0.798772	0.679952	0.646974	0.711642
1	14	2	PP 551 CS B	3	408	657	390	812	757.103	869.826	0.502463	0.467502	0.537407	0.809113	0.780363	0.835598	0.480296	0.445441	0.515294
1	22	2	PP 551 CS B	1	142	294	331	412	373.173	453.77	0.34466	0.298816	0.392754	0.713592	0.667297	0.756788	0.803398	0.761683	0.84069
1	22	2	PP 551 CS B	2	202	339	299	515	471.476	561.461	0.392233	0.349818	0.435892	0.658252	0.6155	0.699176	0.580583	0.536632	0.623603
1	22	2	PP 551 CS B	3	153	361	155	426	386.502	468.439	0.359155	0.313541	0.406741	0.847418	0.809697	0.880224	0.36385	0.318075	0.41153
1	5	1	PP 551 CS BM	1	273	485	569	615	567.348	665.585	0.443902	0.404173	0.484173	0.788618	0.754187	0.820249	0.925203	0.90149	0.944722
1	5	1	PP 551 CS BM	2	375	762	667	860	803.476	919.452	0.436047	0.40259	0.469942	0.886047	0.862893	0.906513	0.775581	0.746198	0.803063
1	5	1	PP 551 CS BM	3	450	802	600	1038	975.806	1103.12	0.433526	0.403122	0.464308	0.77264	0.745907	0.797816	0.578035	0.547323	0.608303
1	11	1	PP 551 CS BM	1	115	192	305	318	284.005	354.943	0.361635	0.308762	0.417112	0.603774	0.547681	0.657914	0.959119	0.931108	0.978056
1	11	1	PP 551 CS BM	2	247	288	367	422	382.693	464.249	0.585308	0.536656	0.632755	0.682464	0.635699	0.726649	0.869668	0.833755	0.900286
1	11	1	PP 551 CS BM	3	340	531	425	640	591.37	691.563	0.53125	0.491739	0.570472	0.829688	0.798279	0.858016	0.664062	0.625996	0.700607
1	18	2	PP 551 CS BM	1	352	545	759	837	781.249	895.679	0.42055	0.38684	0.454821	0.651135	0.617761	0.68344	0.90681	0.88506	0.925641
1	18	2	PP 551 CS BM	2	224	585	555	757	704.028	812.902	0.295905	0.263577	0.329832	0.772787	0.741245	0.802187	0.733157	0.700119	0.764367
1	18	2	PP 551 CS BM	3	314	582	293	718	666.435	772.495	0.437326	0.400667	0.474502	0.810585	0.779973	0.838618	0.408078	0.371874	0.445041
1	24	2	PP 551 CS BM	1	278	436	587	679	628.882	732.05	0.409426	0.372166	0.447476	0.642121	0.604771	0.678229	0.864507	0.83644	0.889356
1	24	2	PP 551 CS BM	2	277	600	479	765	711.743	821.186	0.362092	0.327969	0.397282	0.784314	0.753446	0.812971	0.626144	0.590771	0.66054
1	24	2	PP 551 CS BM	3	261	485	193	581	534.711	630.223	0.449225	0.408266	0.490704	0.834768	0.802023	0.864062	0.332186	0.293964	0.372125
2	6	1	ACTELLIC EC	1	12	51	55	58	44.0418	74.9784	0.206897	0.111735	0.333518	0.87931	0.767016	0.950073	0.948276	0.856195	0.989204
2	6	1	ACTELLIC EC	2	2	4	3	7	2.81436	14.4227	0.285714	0.0366926	0.709579	0.571429	0.184052	0.901012	0.428571	0.0989883	0.815948
2	6	1	ACTELLIC EC	3	10	21	9	25	16.1787	36.9049	0.4	0.211255	0.613347	0.84	0.639172	0.954621	0.36	0.179717	0.574794
2	10	1	ACTELLIC EC	1	6	7	10	12	6.20058	20.9616	0.5	0.210945	0.789055	0.583333	0.27667	0.848348	0.833333	0.515862	0.979137
2	10	1	ACTELLIC EC	2	1	4	2	6	2.20189	13.0595	0.166667	0.00421074	0.641235	0.666667	0.222778	0.956728	0.333333	0.0432719	0.777222
2	10	1	ACTELLIC EC	3	8	13	9	14	7.65393	23.4896	0.571429	0.288609	0.823389	0.928571	0.661316	0.998193	0.642857	0.35138	0.872402
2	16	2	ACTELLIC EC	1	10	48	68	75	58.9923	94.0131	0.133333	0.0658338	0.231566	0.64	0.520898	0.747678	0.906667	0.817106	0.961646
2	16	2	ACTELLIC EC	2	4	4	2	5	1.62349	11.6683	0.8	0.283582	0.994949	0.8	0.283582	0.994949	0.4	0.052745	0.853367
2	16	2	ACTELLIC EC	3	10	21	12	23	14.58	34.5113	0.434783	0.231914	0.655053	0.913043	0.719621	0.98929	0.521739	0.305878	0.731804
2	19	2	ACTELLIC EC	1	10	33	41	41	29.4223	55.6211	0.243902	0.123632	0.403046	0.804878	0.651335	0.911794	1	0.913956	1
2	19	2	ACTELLIC EC	2	0	1	2	3	0.618672	8.76727	0	0	0.707598	0.333333	0.00840376	0.905701	0.666667	0.0942993	0.991596
2	19	2	ACTELLIC EC	3	5	11	5	13	6.92195	22.2304	0.384615	0.138579	0.684222	0.846154	0.545529	0.980793	0.384615	0.138579	0.684222
2	1	1	CONTROL	1	16	60	22	71	55.4516	89.5568	0.225352	0.13464	0.339999	0.84507	0.739675	0.920039	0.309859	0.205409	0.430755
2	1	1	CONTROL	2	4	10	6	13	6.92195	22.2304	0.307692	0.0909204	0.614262	0.769231	0.461868	0.949619	0.461538	0.192232	0.748655
2	1	1	CONTROL	3	23	48	8	51	37.9728	67.0556	0.45098	0.311275	0.596581	0.941176	0.837578	0.987701	0.156863	0.0702408	0.285876
2	3	1	CONTROL	1	29	127	59	146	123.279	171.696	0.19863	0.137245	0.272647	0.869863	0.804255	0.919796	0.40411	0.323783	0.488409
2	3	1	CONTROL	2	3	7	6	10	4.79539	18.3904	0.3	0.0667395	0.652453	0.7	0.347547	0.93326	0.6	0.262378	0.878448
2	3	1	CONTROL	3	14	42	14	50	37.111	65.9188	0.28	0.162311	0.424905	0.84	0.708874	0.928299	0.28	0.162311	0.424905
2	17	2	CONTROL	1	32	114	47	136	114.104	160.873	0.235294	0.166847	0.315625	0.838235	0.765392	0.895759	0.345588	0.266175	0.431889
2	17	2	CONTROL	2	7	21	8	23	14.58	34.5113	0.304348	0.132103	0.529192	0.913043	0.719621	0.98929	0.347826	0.163764	0.572656
2	17	2	CONTROL	3	14	32	3	38	26.8911	52.158	0.368421	0.218125	0.540057	0.842105	0.687466	0.93977	0.0789474	0.0165865	0.213773
2	21	2	CONTROL	1	32	55	36	86	68.7889	106.209	0.372093	0.270225	0.48304	0.639535	0.528835	0.740326	0.418605	0.313037	0.529943
2	21	2	CONTROL	2	5	6	4	10	4.79539	18.3904	0.5	0.187086	0.812914	0.6	0.262378	0.878448	0.4	0.121552	0.737622
2	21	2	CONTROL	3	6	9	4	13	6.92195	22.2304	0.461538	0.192232	0.748655	0.692308	0.385738	0.90908	0.307692	0.0909204	0.614262
2	4	1	ICON 10 CS	1	43	35	57	60	45.7863	77.2319	0.716667	0.585564	0.825495	0.583333	0.448838	0.709319	0.95	0.860757	0.989568
2	4	1	ICON 10 CS	2	1	1	7	8	3.45383	15.7632	0.125	0.00315972	0.52651	0.125	0.00315972	0.52651	0.875	0.47349	0.99684
2	4	1	ICON 10 CS	3	7	17	9	20	12.2165	30.8884	0.35	0.153909	0.592189	0.85	0.621073	0.967929	0.45	0.230578	0.684722
2	9	1	ICON 10 CS	1	22	12	23	33	22.7157	46.3443	0.666667	0.481733	0.820395	0.363636	0.204003	0.548755	0.69697	0.512889	0.844083
2	9	1	ICON 10 CS	2	2	2	2	3	0.618672	8.76727	0.666667	0.0942993	0.991596	0.666667	0.0942993	0.991596	0.666667	0.0942993	0.991596
2	9	1	ICON 10 CS	3	12	9	5	13	6.92195	22.2304	0.923077	0.639703	0.998054	0.692308	0.385738	0.90908	0.384615	0.138579	0.684222
2	15	2	ICON 10 CS	1	31	41	59	64	49.2878	81.7266	0.484375	0.357502	0.612741	0.640625	0.510963	0.75681	0.921875	0.827022	0.974146
2	15	2	ICON 10 CS	2	4	4	1	4	1.08987	10.2416	1	0.397635	1	1	0.397635	1	0.25	0.00630946	0.80588
2	15	2	ICON 10 CS	3	29	32	4	37	26.0514	50.9996	0.783784	0.617864	0.901734	0.864865	0.712252	0.954628	0.108108	0.030252	0.254176
2	20	2	ICON 10 CS	1	23	22	39	45	32.8233	60.2135	0.511111	0.35774	0.662966	0.488889	0.337034	0.64226	0.866667	0.732075	0.949458
2	20	2	ICON 10 CS	2	2	1	0	2	0.242209	7.22469	1	0.158114	1	0.5	0.0125791	0.987421	0	0	0.841886
2	20	2	ICON 10 CS	3	19	16	10	25	16.1787	36.9049	0.76	0.548712	0.906436	0.64	0.425206	0.820283	0.4	0.211255	0.613347
2	7	1	PP 551 CS AA	1	11	22	32	35	24.3788	48.6765	0.314286	0.168517	0.49288	0.628571	0.449231	0.785268	0.914286	0.769425	0.981962
2	7	1	PP 551 CS AA	2	1	2	2	3	0.618672	8.76727	0.333333	0.00840376	0.905701	0.666667	0.0942993	0.991596	0.666667	0.0942993	0.991596
2	7	1	PP 551 CS AA	3	7	12	12	16	9.14538	25.983	0.4375	0.197534	0.701223	0.75	0.476229	0.927338	0.75	0.476229	0.927338
2	8	1	PP 551 CS AA	1	5	26	38	38	26.8911	52.158	0.131579	0.0441374	0.280864	0.684211	0.513473	0.824975	1	0.907487	1
2	8	1	PP 551 CS AA	2	0	3	3	3	0.618672	8.76727	0	0	0.707598	1	0.292402	1	1	0.292402	1
2	8	1	PP 551 CS AA	3	2	8	5	9	4.11537	17.0848	0.222222	0.028145	0.600094	0.888889	0.517503	0.997191	0.555556	0.212009	0.863004
2	13	2	PP 551 CS AA	1	12	46	52	60	45.7863	77.2319	0.2	0.107841	0.3233	0.766667	0.639617	0.866163	0.866667	0.754078	0.940636
2	13	2	PP 551 CS AA	2	5	7	5	9	4.11537	17.0848	0.555556	0.212009	0.863004	0.777778	0.399906	0.971855	0.555556	0.212009	0.863004
2	13	2	PP 551 CS AA	3	11	21	11	25	16.1787	36.9049	0.44	0.244024	0.650718	0.84	0.639172	0.954621	0.44	0.244024	0.650718
2	23	2	PP 551 CS AA	1	38	80	104	106	86.7841	128.204	0.358491	0.267659	0.45745	0.754717	0.661613	0.833094	0.981132	0.933502	0.997707
2	23	2	PP 551 CS AA	2	4	10	10	12	6.20058	20.9616	0.333333	0.0992461	0.651124	0.833333	0.515862	0.979137	0.833333	0.515862	0.979137
2	23	2	PP 551 CS AA	3	7	19	11	23	14.58	34.5113	0.304348	0.132103	0.529192	0.826087	0.612188	0.950492	0.478261	0.268196	0.694122
2	2	1	PP 551 CS B	1	5	16	26	26	16.9841	38.096	0.192308	0.0655481	0.393506	0.615385	0.405708	0.79774	1	0.867725	1
2	2	1	PP 551 CS B	2	2	2	3	3	0.618672	8.76727	0.666667	0.0942993	0.991596	0.666667	0.0942993	0.991596	1	0.292402	1
2	2	1	PP 551 CS B	3	8	22	12	24	15.3773	35.7101	0.333333	0.156302	0.55322	0.916667	0.730027	0.989744	0.5	0.291242	0.708758
2	12	1	PP 551 CS B	1	5	15	25	25	16.1787	36.9049	0.2	0.0683115	0.407037	0.6	0.386653	0.788745	1	0.862815	1
2	12	1	PP 551 CS B	2	0	1	1	1	0.0253178	5.57164	0	0	0.975	1	0.025	1	1	0.025	1
2	12	1	PP 551 CS B	3	2	4	2	4	1.08987	10.2416	0.5	0.067586	0.932414	1	0.397635	1	0.5	0.067586	0.932414
2	14	2	PP 551 CS B	1	26	55	80	81	64.3257	100.676	0.320988	0.221518	0.433992	0.679012	0.566008	0.778482	0.987654	0.933124	0.999687
2	14	2	PP 551 CS B	2	5	10	10	18	10.6679	28.4478	0.277778	0.0969492	0.534802	0.555556	0.307572	0.784698	0.555556	0.307572	0.784698
2	14	2	PP 551 CS B	3	12	24	16	29	19.4218	41.6488	0.413793	0.23524	0.610637	0.827586	0.642252	0.941544	0.551724	0.356939	0.735545
2	22	2	PP 551 CS B	1	11	30	41	41	29.4223	55.6211	0.268293	0.142213	0.429445	0.731707	0.570555	0.857787	1	0.913956	1
2	22	2	PP 551 CS B	2	0	4	4	5	1.62349	11.6683	0	0	0.521824	0.8	0.283582	0.994949	0.8	0.283582	0.994949
2	22	2	PP 551 CS B	3	1	8	7	9	4.11537	17.0848	0.111111	0.00280914	0.482497	0.888889	0.517503	0.997191	0.777778	0.399906	0.971855
2	5	1	PP 551 CS BM	1	22	41	54	54	40.5665	70.4583	0.407407	0.27568	0.549656	0.759259	0.623595	0.865137	1	0.933968	1
2	5	1	PP 551 CS BM	2	0	1	1	1	0.0253178	5.57164	0	0	0.975	1	0.025	1	1	0.025	1
2	5	1	PP 551 CS BM	3	7	15	11	21	12.9993	32.1007	0.333333	0.145877	0.569675	0.714286	0.478249	0.887191	0.52381	0.297807	0.742869
2	11	1	PP 551 CS BM	1	10	20	30	32	21.888	45.1745	0.3125	0.161185	0.500078	0.625	0.436922	0.789	0.9375	0.791931	0.992339
2	11	1	PP 551 CS BM	2	1	4	4	4	1.08987	10.2416	0.25	0.00630946	0.80588	1	0.397635	1	1	0.397635	1
2	11	1	PP 551 CS BM	3	5	7	9	13	6.92195	22.2304	0.384615	0.138579	0.684222	0.538462	0.251345	0.807768	0.692308	0.385738	0.90908
2	18	2	PP 551 CS BM	1	18	48	63	70	54.5684	88.4408	0.257143	0.16007	0.375614	0.685714	0.563667	0.79147	0.9	0.804754	0.95884
2	18	2	PP 551 CS BM	2	2	9	10	12	6.20058	20.9616	0.166667	0.0208625	0.484138	0.75	0.428142	0.945139	0.833333	0.515862	0.979137
2	18	2	PP 551 CS BM	3	5	16	12	18	10.6679	28.4478	0.277778	0.0969492	0.534802	0.888889	0.65288	0.986249	0.666667	0.409925	0.866573
2	24	2	PP 551 CS BM	1	26	38	76	80	63.435	99.5669	0.325	0.22446	0.438937	0.475	0.362134	0.589772	0.95	0.876901	0.986211
2	24	2	PP 551 CS BM	2	6	8	10	13	6.92195	22.2304	0.461538	0.192232	0.748655	0.615385	0.315778	0.861421	0.769231	0.461868	0.949619
2	24	2	PP 551 CS BM	3	11	17	12	22	13.7873	33.3083	0.5	0.282211	0.717789	0.772727	0.546296	0.921794	0.545455	0.322105	0.756138
3	6	1	ACTELLIC EC	1	7	12	16	16	9.14538	25.983	0.4375	0.197534	0.701223	0.75	0.476229	0.927338	1	0.794093	1
3	6	1	ACTELLIC EC	2	15	18	15	26	16.9841	38.096	0.576923	0.36918	0.766478	0.692308	0.482104	0.85674	0.576923	0.36918	0.766478
3	6	1	ACTELLIC EC	3	16	26	17	33	22.7157	46.3443	0.484848	0.307963	0.664556	0.787879	0.610919	0.910196	0.515152	0.335444	0.692037
3	10	1	ACTELLIC EC	1	14	17	27	29	19.4218	41.6488	0.482759	0.294486	0.674685	0.586207	0.389363	0.76476	0.931034	0.772338	0.991536
3	10	1	ACTELLIC EC	2	14	18	16	23	14.58	34.5113	0.608696	0.385419	0.802924	0.782609	0.562969	0.925397	0.695652	0.470808	0.867897
3	10	1	ACTELLIC EC	3	27	35	12	45	32.8233	60.2135	0.6	0.443314	0.743024	0.777778	0.629112	0.887954	0.266667	0.146041	0.419447
3	16	2	ACTELLIC EC	1	6	12	21	24	15.3773	35.7101	0.25	0.0977304	0.467113	0.5	0.291242	0.708758	0.875	0.676389	0.973441
3	16	2	ACTELLIC EC	2	17	18	12	23	14.58	34.5113	0.73913	0.515948	0.897714	0.782609	0.562969	0.925397	0.521739	0.305878	0.731804
3	16	2	ACTELLIC EC	3	25	28	6	32	21.888	45.1745	0.78125	0.600272	0.907228	0.875	0.710052	0.964869	0.1875	0.0720762	0.364392
3	19	2	ACTELLIC EC	1	30	45	78	84	67.0017	103.998	0.357143	0.255514	0.469163	0.535714	0.423534	0.645303	0.928571	0.850988	0.973337
3	19	2	ACTELLIC EC	2	36	43	23	51	37.9728	67.0556	0.705882	0.561711	0.82512	0.843137	0.714124	0.929759	0.45098	0.311275	0.596581
3	19	2	ACTELLIC EC	3	29	34	8	44	31.9705	59.0679	0.659091	0.500805	0.795083	0.772727	0.621557	0.885266	0.181818	0.0819188	0.327137
3	1	1	CONTROL	1	17	29	9	32	21.888	45.1745	0.53125	0.347437	0.70906	0.90625	0.749773	0.980233	0.28125	0.137457	0.467471
3	1	1	CONTROL	2	16	13	8	20	12.2165	30.8884	0.8	0.563386	0.942666	0.65	0.407811	0.846091	0.4	0.19119	0.639457
3	1	1	CONTROL	3	21	28	3	31	21.063	44.002	0.677419	0.48627	0.833176	0.903226	0.742461	0.97958	0.0967742	0.0204199	0.257539
3	3	1	CONTROL	1	13	16	11	27	17.7932	39.2836	0.481481	0.286673	0.680503	0.592593	0.387984	0.776103	0.407407	0.223897	0.612016
3	3	1	CONTROL	2	20	26	10	29	19.4218	41.6488	0.689655	0.491677	0.847154	0.896552	0.726485	0.978136	0.344828	0.179384	0.543306
3	3	1	CONTROL	3	32	30	8	39	27.7328	53.3143	0.820513	0.66465	0.92465	0.769231	0.606738	0.888663	0.205128	0.0929639	0.364644
3	17	2	CONTROL	1	46	49	28	76	59.8794	95.1253	0.605263	0.486495	0.715567	0.644737	0.526591	0.751227	0.368421	0.260576	0.486856
3	17	2	CONTROL	2	13	15	5	22	13.7873	33.3083	0.590909	0.363547	0.792907	0.681818	0.451276	0.861353	0.227273	0.0782063	0.453704
3	17	2	CONTROL	3	29	33	7	44	31.9705	59.0679	0.659091	0.500805	0.795083	0.75	0.59662	0.868073	0.159091	0.0664435	0.300653
3	21	2	CONTROL	1	58	64	39	99	80.4623	120.529	0.585859	0.482444	0.683996	0.646465	0.543965	0.739947	0.393939	0.297183	0.497218
3	21	2	CONTROL	2	96	101	29	129	107.701	153.279	0.744186	0.659914	0.816909	0.782946	0.701801	0.850662	0.224806	0.156021	0.306642
3	21	2	CONTROL	3	31	31	5	41	29.4223	55.6211	0.756098	0.596954	0.876368	0.756098	0.596954	0.876368	0.121951	0.0408067	0.262045
3	4	1	ICON 10 CS	1	39	24	38	56	42.3018	72.7207	0.696429	0.559033	0.812201	0.428571	0.297121	0.567841	0.678571	0.540364	0.797145
3	4	1	ICON 10 CS	2	11	11	12	21	12.9993	32.1007	0.52381	0.297807	0.742869	0.52381	0.297807	0.742869	0.571429	0.340206	0.781803
3	4	1	ICON 10 CS	3	32	31	16	46	33.6778	61.3576	0.695652	0.542451	0.822573	0.673913	0.519828	0.804675	0.347826	0.213544	0.50249
3	9	1	ICON 10 CS	1	29	24	41	46	33.6778	61.3576	0.630435	0.475485	0.767934	0.521739	0.369456	0.671121	0.891304	0.764303	0.963752
3	9	1	ICON 10 CS	2	8	6	10	16	9.14538	25.983	0.5	0.24651	0.75349	0.375	0.151984	0.645654	0.625	0.354346	0.848016
3	9	1	ICON 10 CS	3	54	48	18	70	54.5684	88.4408	0.771429	0.655525	0.863343	0.685714	0.563667	0.79147	0.257143	0.16007	0.375614
3	15	2	ICON 10 CS	1	8	8	13	16	9.14538	25.983	0.5	0.24651	0.75349	0.5	0.24651	0.75349	0.8125	0.543543	0.959526
3	15	2	ICON 10 CS	2	6	8	7	12	6.20058	20.9616	0.5	0.210945	0.789055	0.666667	0.348876	0.900754	0.583333	0.27667	0.848348
3	15	2	ICON 10 CS	3	14	13	7	20	12.2165	30.8884	0.7	0.457211	0.881068	0.65	0.407811	0.846091	0.35	0.153909	0.592189
3	20	2	ICON 10 CS	1	40	38	39	65	50.1656	82.8478	0.615385	0.48643	0.733464	0.584615	0.455645	0.705618	0.6	0.470979	0.7196
3	20	2	ICON 10 CS	2	37	31	28	58	44.0418	74.9784	0.637931	0.501179	0.760079	0.534483	0.398725	0.6666	0.482759	0.349511	0.617826
3	20	2	ICON 10 CS	3	36	41	16	51	37.9728	67.0556	0.705882	0.561711	0.82512	0.803922	0.668843	0.901757	0.313725	0.191104	0.458873
3	7	1	PP 551 CS AA	1	15	16	29	29	19.4218	41.6488	0.517241	0.325315	0.705514	0.551724	0.356939	0.735545	1	0.880555	1
3	7	1	PP 551 CS AA	2	23	22	26	34	23.546	47.5116	0.676471	0.494735	0.826117	0.647059	0.464886	0.802541	0.764706	0.588292	0.892538
3	7	1	PP 551 CS AA	3	18	18	13	28	18.6058	40.4678	0.642857	0.44065	0.813593	0.642857	0.44065	0.813593	0.464286	0.275109	0.661301
3	8	1	PP 551 CS AA	1	13	18	26	33	22.7157	46.3443	0.393939	0.229066	0.578606	0.545455	0.363507	0.718934	0.787879	0.610919	0.910196
3	8	1	PP 551 CS AA	2	11	18	56	60	45.7863	77.2319	0.183333	0.0952358	0.304396	0.3	0.188451	0.432083	0.933333	0.838013	0.981538
3	8	1	PP 551 CS AA	3	32	37	15	42	30.2699	56.7718	0.761905	0.605498	0.879484	0.880952	0.743683	0.960194	0.357143	0.215508	0.519739
3	13	2	PP 551 CS AA	1	7	11	18	20	12.2165	30.8884	0.35	0.153909	0.592189	0.55	0.315278	0.769422	0.9	0.683017	0.987651
3	13	2	PP 551 CS AA	2	20	27	16	32	21.888	45.1745	0.625	0.436922	0.789	0.84375	0.672121	0.947249	0.5	0.318875	0.681125
3	13	2	PP 551 CS AA	3	27	31	16	44	31.9705	59.0679	0.613636	0.454955	0.756428	0.704545	0.547978	0.832356	0.363636	0.22408	0.522279
3	23	2	PP 551 CS AA	1	26	36	33	52	38.8361	68.1911	0.5	0.35812	0.64188	0.692308	0.548976	0.812827	0.634615	0.489559	0.763756
3	23	2	PP 551 CS AA	2	35	57	37	65	50.1656	82.8478	0.538462	0.410325	0.662979	0.876923	0.771814	0.945337	0.569231	0.440425	0.691519
3	23	2	PP 551 CS AA	3	16	24	4	29	19.4218	41.6488	0.551724	0.356939	0.735545	0.827586	0.642252	0.941544	0.137931	0.0388948	0.316641
3	2	1	PP 551 CS B	1	6	14	27	27	17.7932	39.2836	0.222222	0.0862169	0.422583	0.518519	0.319497	0.713327	1	0.872297	1
3	2	1	PP 551 CS B	2	10	11	13	18	10.6679	28.4478	0.555556	0.307572	0.784698	0.611111	0.357451	0.827014	0.722222	0.465198	0.903051
3	2	1	PP 551 CS B	3	15	17	9	23	14.58	34.5113	0.652174	0.427344	0.836236	0.73913	0.515948	0.897714	0.391304	0.197076	0.614581
3	12	1	PP 551 CS B	1	5	12	14	15	8.39539	24.7402	0.333333	0.118241	0.616196	0.8	0.519109	0.956688	0.933333	0.680515	0.998314
3	12	1	PP 551 CS B	2	6	7	7	13	6.92195	22.2304	0.461538	0.192232	0.748655	0.538462	0.251345	0.807768	0.538462	0.251345	0.807768
3	12	1	PP 551 CS B	3	7	8	6	18	10.6679	28.4478	0.388889	0.172986	0.642549	0.444444	0.215302	0.692428	0.333333	0.133427	0.590075
3	14	2	PP 551 CS B	1	21	29	29	37	26.0514	50.9996	0.567568	0.394884	0.729021	0.783784	0.617864	0.901734	0.783784	0.617864	0.901734
3	14	2	PP 551 CS B	2	21	27	20	32	21.888	45.1745	0.65625	0.468069	0.814281	0.84375	0.672121	0.947249	0.625	0.436922	0.789
3	14	2	PP 551 CS B	3	15	16	10	24	15.3773	35.7101	0.625	0.405936	0.812007	0.666667	0.44678	0.843698	0.416667	0.221097	0.633569
3	22	2	PP 551 CS B	1	13	17	30	40	28.5766	54.4686	0.325	0.185729	0.491295	0.425	0.270429	0.591099	0.75	0.588038	0.873085
3	22	2	PP 551 CS B	2	15	30	21	31	21.063	44.002	0.483871	0.301546	0.669394	0.967742	0.832979	0.999184	0.677419	0.48627	0.833176
3	22	2	PP 551 CS B	3	18	21	9	27	17.7932	39.2836	0.666667	0.460393	0.834812	0.777778	0.577417	0.913783	0.333333	0.165188	0.539607
3	5	1	PP 551 CS BM	1	12	19	29	31	21.063	44.002	0.387097	0.2185	0.57813	0.612903	0.42187	0.7815	0.935484	0.785784	0.992089
3	5	1	PP 551 CS BM	2	30	37	34	43	31.1193	57.9207	0.697674	0.538747	0.828175	0.860465	0.720675	0.947023	0.790698	0.639575	0.899559
3	5	1	PP 551 CS BM	3	48	41	28	59	44.9135	76.1057	0.813559	0.690851	0.903081	0.694915	0.561337	0.808144	0.474576	0.342984	0.608807
3	11	1	PP 551 CS BM	1	15	16	30	31	21.063	44.002	0.483871	0.301546	0.669394	0.516129	0.330606	0.698454	0.967742	0.832979	0.999184
3	11	1	PP 551 CS BM	2	12	14	14	17	9.90313	27.2186	0.705882	0.440417	0.896864	0.823529	0.565682	0.962015	0.823529	0.565682	0.962015
3	11	1	PP 551 CS BM	3	32	39	31	55	41.4335	71.5901	0.581818	0.441058	0.713455	0.709091	0.571017	0.8237	0.563636	0.423217	0.696963
3	18	2	PP 551 CS BM	1	20	34	45	48	35.3914	63.641	0.416667	0.276127	0.567868	0.708333	0.559365	0.830469	0.9375	0.82804	0.986921
3	18	2	PP 551 CS BM	2	29	34	30	43	31.1193	57.9207	0.674419	0.51456	0.809237	0.790698	0.639575	0.899559	0.697674	0.538747	0.828175
3	18	2	PP 551 CS BM	3	21	25	13	30	20.2409	42.8269	0.7	0.506041	0.852655	0.833333	0.652788	0.943578	0.433333	0.254608	0.625727
3	24	2	PP 551 CS BM	1	24	32	33	37	26.0514	50.9996	0.648649	0.474611	0.7979	0.864865	0.712252	0.954628	0.891892	0.745824	0.969748
3	24	2	PP 551 CS BM	2	25	29	20	35	24.3788	48.6765	0.714286	0.536955	0.853645	0.828571	0.663502	0.934378	0.571429	0.393531	0.736773
3	24	2	PP 551 CS BM	3	9	10	2	13	6.92195	22.2304	0.692308	0.385738	0.90908	0.769231	0.461868	0.949619	0.153846	0.0192067	0.454471
4	6	1	ACTELLIC EC	1	63	74	128	135	113.189	159.789	0.466667	0.380381	0.554446	0.548148	0.460237	0.633901	0.948148	0.896084	0.978902
4	6	1	ACTELLIC EC	2	26	14	18	48	35.3914	63.641	0.541667	0.391722	0.686285	0.291667	0.169531	0.440635	0.375	0.239522	0.526494
4	6	1	ACTELLIC EC	3	289	340	55	459	417.964	502.976	0.62963	0.58364	0.673937	0.740741	0.698089	0.780258	0.119826	0.0915577	0.1531
4	10	1	ACTELLIC EC	1	80	69	197	219	190.954	250.006	0.365297	0.301458	0.432837	0.315068	0.254145	0.381081	0.899543	0.851862	0.935967
4	10	1	ACTELLIC EC	2	40	23	24	58	44.0418	74.9784	0.689655	0.554558	0.804614	0.396552	0.270457	0.533585	0.413793	0.285963	0.550734
4	10	1	ACTELLIC EC	3	492	523	124	785	731.039	841.89	0.626752	0.591855	0.660693	0.666242	0.63204	0.699189	0.157962	0.133135	0.185388
4	16	2	ACTELLIC EC	1	109	150	244	313	279.281	349.668	0.348243	0.295526	0.403864	0.479233	0.422718	0.536145	0.779553	0.72949	0.824237
4	16	2	ACTELLIC EC	2	52	45	37	100	81.364	121.627	0.52	0.41779	0.620995	0.45	0.35032	0.55272	0.37	0.275567	0.472352
4	16	2	ACTELLIC EC	3	457	519	77	719	667.399	773.532	0.635605	0.599233	0.670859	0.721836	0.687522	0.754318	0.107093	0.0854444	0.132025
4	19	2	ACTELLIC EC	1	81	141	250	314	280.226	350.723	0.257962	0.210463	0.310092	0.449045	0.393147	0.505913	0.796178	0.747322	0.839347
4	19	2	ACTELLIC EC	2	53	38	33	103	84.0719	124.917	0.514563	0.414019	0.614248	0.368932	0.275946	0.469665	0.320388	0.231841	0.419574
4	19	2	ACTELLIC EC	3	478	548	91	715	663.545	769.386	0.668531	0.632686	0.702979	0.766434	0.733658	0.796993	0.127273	0.103723	0.153946
4	1	1	CONTROL	1	101	98	20	216	188.153	246.807	0.467593	0.399591	0.536496	0.453704	0.38604	0.522656	0.0925926	0.0574784	0.139378
4	1	1	CONTROL	2	46	28	19	79	62.545	98.4576	0.582278	0.46587	0.692329	0.35443	0.250006	0.470126	0.240506	0.151437	0.349826
4	1	1	CONTROL	3	430	472	45	653	603.869	705.063	0.658499	0.620708	0.69485	0.722818	0.686765	0.756842	0.0689127	0.0507061	0.0911267
4	3	1	CONTROL	1	90	86	21	233	204.041	264.917	0.386266	0.32341	0.452056	0.369099	0.307015	0.43456	0.0901288	0.0566588	0.13447
4	3	1	CONTROL	2	18	9	5	25	16.1787	36.9049	0.72	0.506123	0.879283	0.36	0.179717	0.574794	0.2	0.0683115	0.407037
4	3	1	CONTROL	3	266	251	32	402	363.658	443.284	0.661692	0.613136	0.707846	0.624378	0.575017	0.671893	0.079602	0.055083	0.110517
4	17	2	CONTROL	1	272	291	100	531	486.79	578.146	0.512241	0.468818	0.555527	0.548023	0.504582	0.590926	0.188324	0.15594	0.224221
4	17	2	CONTROL	2	43	35	13	78	61.6558	97.3475	0.551282	0.434409	0.664143	0.448718	0.335857	0.565591	0.166667	0.0918384	0.268128
4	17	2	CONTROL	3	402	441	51	637	588.487	688.446	0.631083	0.592289	0.668656	0.692308	0.65485	0.727972	0.0800628	0.0601906	0.103926
4	21	2	CONTROL	1	543	642	148	1090	1026.24	1156.68	0.498165	0.468063	0.528277	0.588991	0.559115	0.618384	0.13578	0.11599	0.157559
4	21	2	CONTROL	2	128	98	27	214	186.287	244.674	0.598131	0.529122	0.664382	0.457944	0.389851	0.527218	0.126168	0.0848179	0.178237
4	21	2	CONTROL	3	728	867	101	1334	1263.37	1407.55	0.545727	0.518558	0.572695	0.649925	0.623645	0.675542	0.0757121	0.0620889	0.0912379
4	4	1	ICON 10 CS	1	120	38	195	205	177.896	235.066	0.585366	0.514658	0.653567	0.185366	0.134642	0.245433	0.95122	0.912123	0.976363
4	4	1	ICON 10 CS	2	16	0	8	22	13.7873	33.3083	0.727273	0.497779	0.892711	0	0	0.154373	0.363636	0.171979	0.593423
4	4	1	ICON 10 CS	3	106	57	75	202	175.103	231.86	0.524752	0.453488	0.59528	0.282178	0.221257	0.349617	0.371287	0.304521	0.441891
4	9	1	ICON 10 CS	1	89	9	210	222	193.756	253.204	0.400901	0.335895	0.46859	0.0405405	0.0187026	0.0755611	0.945946	0.907483	0.971761
4	9	1	ICON 10 CS	2	17	1	35	42	30.2699	56.7718	0.404762	0.256291	0.567179	0.0238095	0.000602623	0.125659	0.833333	0.686359	0.930259
4	9	1	ICON 10 CS	3	126	47	69	266	234.991	299.962	0.473684	0.41239	0.535571	0.176692	0.13281	0.227942	0.259398	0.207792	0.316454
4	15	2	ICON 10 CS	1	84	30	184	222	193.756	253.204	0.378378	0.314341	0.445711	0.135135	0.0930673	0.187262	0.828829	0.77271	0.875931
4	15	2	ICON 10 CS	2	1	1	6	9	4.11537	17.0848	0.111111	0.00280914	0.482497	0.111111	0.00280914	0.482497	0.666667	0.299295	0.925145
4	15	2	ICON 10 CS	3	77	70	56	203	176.034	232.929	0.37931	0.312308	0.449893	0.344828	0.279684	0.414578	0.275862	0.215604	0.342794
4	20	2	ICON 10 CS	1	106	43	316	340	304.816	378.131	0.311765	0.262887	0.363958	0.126471	0.09306	0.166554	0.929412	0.896789	0.954252
4	20	2	ICON 10 CS	2	19	5	26	39	27.7328	53.3143	0.487179	0.324181	0.652198	0.128205	0.0429683	0.274299	0.666667	0.497828	0.809119
4	20	2	ICON 10 CS	3	215	139	93	357	320.924	396.022	0.602241	0.549394	0.653377	0.389356	0.338478	0.442085	0.260504	0.215727	0.309304
4	7	1	PP 551 CS AA	1	47	30	115	127	105.874	151.106	0.370079	0.286127	0.460238	0.23622	0.165404	0.319734	0.905512	0.840765	0.950218
4	7	1	PP 551 CS AA	2	34	20	28	61	46.6602	78.3571	0.557377	0.42446	0.684536	0.327869	0.213066	0.460019	0.459016	0.330644	0.591501
4	7	1	PP 551 CS AA	3	244	251	85	426	386.502	468.439	0.57277	0.524252	0.62027	0.589202	0.540824	0.636332	0.199531	0.162606	0.240688
4	8	1	PP 551 CS AA	1	50	43	117	128	106.787	152.192	0.390625	0.305649	0.480783	0.335938	0.254908	0.424753	0.914062	0.851437	0.956318
4	8	1	PP 551 CS AA	2	20	10	26	45	32.8233	60.2135	0.444444	0.296444	0.600027	0.222222	0.112046	0.370888	0.577778	0.421503	0.723433
4	8	1	PP 551 CS AA	3	228	245	70	415	376.028	456.914	0.549398	0.500115	0.597971	0.590361	0.541338	0.638087	0.168675	0.133915	0.20824
4	13	2	PP 551 CS AA	1	79	120	221	260	229.354	293.6	0.303846	0.248543	0.363686	0.461538	0.399765	0.524199	0.85	0.800698	0.89111
4	13	2	PP 551 CS AA	2	53	30	24	92	74.165	112.83	0.576087	0.468622	0.678515	0.326087	0.231964	0.431761	0.26087	0.174838	0.362851
4	13	2	PP 551 CS AA	3	391	465	69	629	580.798	680.135	0.621622	0.582426	0.65967	0.739269	0.703091	0.773183	0.109698	0.0863596	0.136772
4	23	2	PP 551 CS AA	1	174	214	337	424	384.597	466.344	0.410377	0.363146	0.458869	0.504717	0.456058	0.553309	0.794811	0.753194	0.832258
4	23	2	PP 551 CS AA	2	74	58	34	113	93.128	135.857	0.654867	0.559609	0.741786	0.513274	0.417428	0.608408	0.300885	0.21819	0.394324
4	23	2	PP 551 CS AA	3	459	629	94	761	707.885	817.044	0.603154	0.567392	0.638113	0.826544	0.797734	0.852796	0.123522	0.100982	0.149024
4	2	1	PP 551 CS B	1	39	28	96	114	94.0359	136.949	0.342105	0.25582	0.436818	0.245614	0.169829	0.335056	0.842105	0.761985	0.903653
4	2	1	PP 551 CS B	2	28	9	23	56	42.3018	72.7207	0.5	0.363355	0.636645	0.160714	0.0762187	0.28328	0.410714	0.280972	0.550235
4	2	1	PP 551 CS B	3	266	267	91	439	398.889	482.051	0.605923	0.558485	0.651923	0.6082	0.560793	0.654139	0.207289	0.170312	0.248264
4	12	1	PP 551 CS B	1	62	46	148	187	161.157	215.808	0.331551	0.264569	0.403972	0.245989	0.186073	0.314144	0.791444	0.726113	0.847294
4	12	1	PP 551 CS B	2	31	16	24	56	42.3018	72.7207	0.553571	0.414717	0.686564	0.285714	0.172952	0.422099	0.428571	0.297121	0.567841
4	12	1	PP 551 CS B	3	281	238	108	449	408.424	492.516	0.625835	0.57925	0.67075	0.530067	0.482721	0.577014	0.240535	0.201708	0.282818
4	14	2	PP 551 CS B	1	116	142	206	245	215.28	277.677	0.473469	0.409564	0.538024	0.579592	0.51509	0.642144	0.840816	0.788878	0.88429
4	14	2	PP 551 CS B	2	48	44	34	85	67.895	105.104	0.564706	0.452774	0.671998	0.517647	0.406599	0.62743	0.4	0.295194	0.511984
4	14	2	PP 551 CS B	3	322	414	88	515	471.476	561.461	0.625243	0.581842	0.667197	0.803883	0.766915	0.83732	0.170874	0.139362	0.206219
4	22	2	PP 551 CS B	1	138	169	270	345	309.551	383.395	0.4	0.347911	0.453821	0.489855	0.435941	0.543945	0.782609	0.735298	0.824993
4	22	2	PP 551 CS B	2	107	68	73	181	155.591	209.375	0.59116	0.515771	0.663513	0.375691	0.304943	0.450582	0.403315	0.331206	0.478645
4	22	2	PP 551 CS B	3	754	1017	131	1148	1082.54	1216.38	0.656794	0.62852	0.684263	0.885889	0.866064	0.903709	0.114111	0.0962908	0.133936
4	5	1	PP 551 CS BM	1	57	54	102	111	91.3133	133.673	0.513514	0.41678	0.609508	0.486486	0.390492	0.58322	0.918919	0.851658	0.962254
4	5	1	PP 551 CS BM	2	29	22	28	52	38.8361	68.1911	0.557692	0.413276	0.695304	0.423077	0.287278	0.567953	0.538462	0.394698	0.67769
4	5	1	PP 551 CS BM	3	379	351	113	585	538.549	634.386	0.647863	0.607633	0.686592	0.6	0.559024	0.639961	0.193162	0.161933	0.227526
4	11	1	PP 551 CS BM	1	87	99	242	245	215.28	277.677	0.355102	0.295221	0.418537	0.404082	0.34209	0.468423	0.987755	0.964634	0.997468
4	11	1	PP 551 CS BM	2	32	13	32	51	37.9728	67.0556	0.627451	0.480802	0.758738	0.254902	0.143263	0.396334	0.627451	0.480802	0.758738
4	11	1	PP 551 CS BM	3	368	427	159	647	598.1	698.833	0.568779	0.529604	0.607323	0.659969	0.622028	0.696443	0.24575	0.213026	0.280812
4	18	2	PP 551 CS BM	1	130	142	255	300	267.009	335.941	0.433333	0.376497	0.4915	0.473333	0.415677	0.531522	0.85	0.804484	0.888437
4	18	2	PP 551 CS BM	2	86	59	87	165	140.784	192.186	0.521212	0.44218	0.599469	0.357576	0.284585	0.435784	0.527273	0.448174	0.605374
4	18	2	PP 551 CS BM	3	552	682	177	898	840.219	958.708	0.614699	0.581978	0.646666	0.759465	0.730129	0.787088	0.197105	0.171557	0.224656
4	24	2	PP 551 CS BM	1	212	261	453	543	498.283	590.653	0.390424	0.349163	0.432883	0.480663	0.437923	0.523615	0.834254	0.800256	0.864562
4	24	2	PP 551 CS BM	2	62	63	46	116	95.853	139.131	0.534483	0.439543	0.627619	0.543103	0.448058	0.635895	0.396552	0.306936	0.491583
4	24	2	PP 551 CS BM	3	510	658	134	821	765.794	879.134	0.621194	0.587016	0.654498	0.801462	0.772505	0.828235	0.163216	0.138573	0.190304

## Sheet: Data_by_treatment
Species	Material	Product	Period	Veranda	Fed	Dead	Total	Total_LB	Total_UB	exit.rate	exit.rate_LB	exit.rate_UB	feeding.rate	feeding.rate_LB	feeding.rate_UB	mortality.rate	mortality.rate_LB	mortality.rate_UB	deterrence	deterrence_LB	deterrence_UB	PPE	PPE_LB	PPE_UB	OIE	OIE_LB	OIE_UB	Psi	Psi_LB	Psi_UB	Repellency_mean	Repellency_sd	Repellency_0.025	Repellency_median	Repellency_0.975	Feeding_mean	Feeding_sd	Feeding_0.025	Feeding_median	Feeding_0.975	ImmediateMortality_mean	ImmediateMortality_sd	ImmediateMortality_0.025	ImmediateMortality_median	ImmediateMortality_0.975	Mortality_mean	Mortality_sd	Mortality_0.025	Mortality_median
1	1	ACTELLIC EC	1	313	576	732	789	734.899	846.03	0.396705	0.362376	0.431808	0.730038	0.697606	0.76074	0.927757	0.907411	0.944828	0.341952	0.280519	0.398903	0.355705	0.285544	0.420196	0.421184	0.362449	0.483245	0.599406	0.545629	0.657316	0.05427	0.02811	0.006061	0.05272	0.1128	0.01675	0.01332	0.0005808	0.0137	0.05138	0.8593	0.01417	0.831	0.8598	0.8857	0.9093	0.01137	0.8857	0.9099
1	1	ACTELLIC EC	2	410	688	485	876	818.943	935.984	0.468037	0.434578	0.501711	0.785388	0.756693	0.812149	0.553653	0.520029	0.586915	0.353982	0.297074	0.406977	0.355201	0.290675	0.414835	0.0818584	0.0390069	0.126782	0.247851	0.209842	0.287032	0.1318	0.02838	0.07564	0.1312	0.1895	0.01357	0.01088	0.0006672	0.0113	0.04034	0.2666	0.02187	0.2236	0.2665	0.3082	0.3676	0.02443	0.3184	0.3676
1	1	ACTELLIC EC	3	647	1159	512	1376	1304.25	1450.67	0.470203	0.443556	0.496978	0.842297	0.821949	0.86117	0.372093	0.346486	0.398247	0.380459	0.337512	0.4211	0.370793	0.323399	0.415767	0.122918	0.097724	0.148946	0.183617	0.16153	0.206595	0.08992	0.02485	0.04001	0.08965	0.1375	0.002419	0.002693	7.515e-05	0.001591	0.009059	0.1561	0.01246	0.1328	0.1555	0.182	0.2656	0.01554	0.2356	0.2655
1	2	ACTELLIC EC	1	519	891	990	1207	1139.86	1277.06	0.429992	0.401847	0.458478	0.738194	0.712418	0.762804	0.820215	0.797366	0.841493	0.355235	0.307301	0.400526	0.3125	0.251181	0.368896	0.340278	0.296794	0.386199	0.501908	0.462548	0.54359	0.1169	0.02412	0.06917	0.1171	0.1609	0.007605	0.007197	0.0001569	0.005605	0.02714	0.675	0.01572	0.6439	0.6749	0.7057	0.7661	0.01457	0.7375	0.7664
1	2	ACTELLIC EC	2	457	842	603	1184	1117.51	1253.41	0.38598	0.35814	0.414387	0.711149	0.684408	0.736836	0.509291	0.4804	0.538135	0.341124	0.291262	0.388013	0.279726	0.213542	0.341568	0.121313	0.0856516	0.158142	0.247403	0.216244	0.279453	0.0189	0.01486	0.0007492	0.01572	0.05417	0.04705	0.01627	0.01607	0.04682	0.08081	0.195	0.01891	0.1591	0.1944	0.2347	0.2924	0.02171	0.2496	0.2927
1	2	ACTELLIC EC	3	606	1030	367	1303	1233.2	1375.72	0.465081	0.437719	0.4926	0.790483	0.767359	0.812289	0.281658	0.257366	0.306938	0.361587	0.315868	0.404706	0.325916	0.270404	0.377359	0.0872122	0.0640112	0.111219	0.133013	0.112631	0.154164	0.07514	0.02501	0.02551	0.07529	0.1235	0.03683	0.01312	0.01183	0.03678	0.0635	0.1045	0.01225	0.08126	0.1044	0.1305	0.1668	0.01402	0.1391	0.1667
1	1	CONTROL	1	360	894	227	1199	1132.09	1268.84	0.30025	0.274405	0.327079	0.745621	0.719969	0.770063	0.189324	0.167516	0.212668	#N/A	#N/A	#N/A	#N/A	#N/A	#N/A	#N/A	#N/A	#N/A	#N/A	#N/A	#N/A	#N/A	#N/A	#N/A	#N/A	#N/A	#N/A	#N/A	#N/A	#N/A	#N/A	#N/A	#N/A	#N/A	#N/A	#N/A	#N/A	#N/A	#N/A	#N/A
1	1	CONTROL	2	519	1067	374	1356	1284.78	1430.14	0.382743	0.356782	0.409214	0.786873	0.764098	0.808398	0.275811	0.252162	0.300436	#N/A	#N/A	#N/A	#N/A	#N/A	#N/A	#N/A	#N/A	#N/A	#N/A	#N/A	#N/A	#N/A	#N/A	#N/A	#N/A	#N/A	#N/A	#N/A	#N/A	#N/A	#N/A	#N/A	#N/A	#N/A	#N/A	#N/A	#N/A	#N/A	#N/A	#N/A
1	1	CONTROL	3	934	1842	239	2221	2129.58	2315.33	0.420531	0.399893	0.44138	0.829356	0.813054	0.844784	0.107609	0.0950204	0.121243	#N/A	#N/A	#N/A	#N/A	#N/A	#N/A	#N/A	#N/A	#N/A	#N/A	#N/A	#N/A	#N/A	#N/A	#N/A	#N/A	#N/A	#N/A	#N/A	#N/A	#N/A	#N/A	#N/A	#N/A	#N/A	#N/A	#N/A	#N/A	#N/A	#N/A	#N/A
1	2	CONTROL	1	663	1296	353	1872	1788.15	1958.77	0.354167	0.332477	0.376314	0.692308	0.670844	0.713168	0.188568	0.17108	0.207038	#N/A	#N/A	#N/A	#N/A	#N/A	#N/A	#N/A	#N/A	#N/A	#N/A	#N/A	#N/A	#N/A	#N/A	#N/A	#N/A	#N/A	#N/A	#N/A	#N/A	#N/A	#N/A	#N/A	#N/A	#N/A	#N/A	#N/A	#N/A	#N/A	#N/A	#N/A
1	2	CONTROL	2	726	1169	385	1797	1714.87	1882.05	0.404007	0.381213	0.427114	0.650529	0.627973	0.672591	0.214246	0.195476	0.233953	#N/A	#N/A	#N/A	#N/A	#N/A	#N/A	#N/A	#N/A	#N/A	#N/A	#N/A	#N/A	#N/A	#N/A	#N/A	#N/A	#N/A	#N/A	#N/A	#N/A	#N/A	#N/A	#N/A	#N/A	#N/A	#N/A	#N/A	#N/A	#N/A	#N/A	#N/A
1	2	CONTROL	3	896	1528	189	2041	1953.4	2131.51	0.439	0.417326	0.46085	0.748653	0.729239	0.767349	0.0926017	0.0803729	0.106015	#N/A	#N/A	#N/A	#N/A	#N/A	#N/A	#N/A	#N/A	#N/A	#N/A	#N/A	#N/A	#N/A	#N/A	#N/A	#N/A	#N/A	#N/A	#N/A	#N/A	#N/A	#N/A	#N/A	#N/A	#N/A	#N/A	#N/A	#N/A	#N/A	#N/A	#N/A
1	1	ICON 10 CS	1	1196	1046	1044	1564	1487.44	1643.48	0.764706	0.742878	0.785535	0.668798	0.644853	0.692108	0.667519	0.643554	0.690854	-0.30442	-0.40669	-0.2104	-0.170022	-0.27957	-0.0696672	0.681401	0.607987	0.759576	0.769441	0.70082	0.842394	0.6387	0.01688	0.6058	0.639	0.6712	0.08823	0.01714	0.05613	0.08826	0.1241	0.4697	0.01612	0.4399	0.4696	0.5019	0.5762	0.01529	0.5461	0.5763
1	1	ICON 10 CS	2	896	835	605	1200	1133.06	1269.87	0.746667	0.721057	0.771062	0.695833	0.66893	0.721773	0.504167	0.475481	0.532832	0.115044	0.0437116	0.181366	0.217432	0.14313	0.285202	0.170354	0.12282	0.220999	0.279049	0.234313	0.325428	0.5759	0.02163	0.5319	0.5768	0.6156	0.08262	0.0181	0.04694	0.08288	0.1194	0.1736	0.01938	0.1378	0.173	0.2154	0.2599	0.02261	0.2149	0.2599
1	1	ICON 10 CS	3	1567	1647	583	2255	2162.88	2350.04	0.6949	0.67543	0.713863	0.730377	0.711548	0.748606	0.258537	0.240567	0.277136	-0.0153084	-0.0765376	0.0424379	0.105863	0.044407	0.163674	0.154885	0.128062	0.182466	0.171716	0.146036	0.197922	0.4861	0.01764	0.4525	0.4864	0.5209	0.08109	0.01161	0.05879	0.08127	0.1041	0.07267	0.009113	0.05532	0.07275	0.0908	0.1501	0.0111	0.1286	0.15
1	2	ICON 10 CS	1	1377	1147	1136	2026	1938.73	2116.19	0.679664	0.658851	0.699957	0.56614	0.54423	0.587859	0.560711	0.538778	0.582467	-0.082265	-0.152685	-0.016273	0.114969	0.0425532	0.182972	0.418269	0.371308	0.467462	0.496353	0.452963	0.541685	0.4982	0.01696	0.4652	0.4985	0.5302	0.1756	0.01696	0.1439	0.1755	0.211	0.2958	0.01426	0.2676	0.2962	0.3237	0.4283	0.01517	0.398	0.4284
1	2	ICON 10 CS	2	1020	1018	502	1659	1580.12	1740.8	0.614828	0.590923	0.638326	0.613623	0.589706	0.637136	0.302592	0.280551	0.325334	0.0767947	0.0131579	0.136531	0.12917	0.0530895	0.2	0.0651085	0.0319957	0.0995261	0.1038	0.0701159	0.137371	0.4082	0.01946	0.3704	0.4083	0.4444	0.1723	0.01696	0.139	0.1723	0.2053	0.008691	0.007212	0.0003479	0.006777	0.0278	0.04806	0.01568	0.01833	0.04785
1	2	ICON 10 CS	3	1454	1503	415	2274	2181.49	2369.43	0.639402	0.619277	0.659167	0.66095	0.641076	0.680409	0.182498	0.166819	0.198999	-0.11416	-0.182933	-0.0494665	0.0163613	-0.0565781	0.0843373	0.11073	0.0865051	0.135956	0.11038	0.0858559	0.135264	0.3789	0.01911	0.3416	0.3792	0.4162	0.1684	0.0132	0.1439	0.1683	0.1936	0.01315	0.006506	0.001803	0.01277	0.02613	0.0542	0.009359	0.03589	0.0542
1	1	PP 551 CS AA	1	245	399	569	607	559.666	657.268	0.403624	0.364321	0.44387	0.657331	0.618057	0.695066	0.937397	0.915082	0.955321	0.493745	0.44244	0.541391	0.553691	0.498869	0.604188	0.285238	0.234677	0.33897	0.467161	0.421558	0.516125	0.1074	0.03264	0.0455	0.1066	0.1735	0.1078	0.02572	0.06052	0.1081	0.1578	0.884	0.01426	0.8534	0.8845	0.9098	0.9261	0.01165	0.9012	0.9268
1	1	PP 551 CS AA	2	482	734	656	975	914.753	1038.17	0.494359	0.462521	0.526231	0.752821	0.724492	0.779613	0.672821	0.642369	0.702224	0.280973	0.219657	0.33814	0.31209	0.244466	0.374429	0.207965	0.158423	0.260498	0.394179	0.350341	0.440425	0.1629	0.0282	0.1085	0.1629	0.2198	0.0214	0.01469	0.001085	0.01953	0.05612	0.4319	0.02188	0.3907	0.4325	0.4763	0.5457	0.02232	0.5002	0.5459
1	1	PP 551 CS AA	3	600	965	618	1240	1171.93	1310.99	0.483871	0.455719	0.5121	0.778226	0.754054	0.801071	0.498387	0.470186	0.526596	0.441693	0.401761	0.479501	0.476113	0.434026	0.515393	0.170644	0.143247	0.199172	0.244483	0.220387	0.26989	0.1231	0.02447	0.07638	0.1227	0.1721	0.01536	0.0104	0.0009875	0.01378	0.03964	0.2943	0.01493	0.2624	0.2947	0.3245	0.414	0.01655	0.3825	0.4138
1	2	PP 551 CS AA	1	547	867	1089	1346	1275.04	1419.88	0.406389	0.380008	0.433181	0.644131	0.617889	0.669742	0.809064	0.787029	0.82974	0.280983	0.228982	0.329881	0.331019	0.271428	0.38638	0.393162	0.347318	0.44116	0.549827	0.507986	0.593906	0.07363	0.02271	0.03045	0.07387	0.1181	0.096	0.01926	0.06	0.09581	0.1359	0.6552	0.01499	0.6262	0.6556	0.6856	0.7568	0.01382	0.7296	0.7568
1	2	PP 551 CS AA	2	661	1153	871	1704	1624.04	1786.87	0.387911	0.364691	0.411517	0.676643	0.653851	0.698826	0.51115	0.487121	0.535141	0.0517529	-0.0130756	0.112547	0.0136869	-0.0703606	0.0912829	0.270451	0.22782	0.315376	0.358304	0.318987	0.399095	0.05294	0.02029	0.0143	0.05347	0.09213	0.09216	0.01584	0.06287	0.09175	0.1236	0.1966	0.01716	0.1628	0.1964	0.2295	0.287	0.01936	0.2484	0.2875
1	2	PP 551 CS AA	3	668	1189	446	1519	1443.56	1597.36	0.439763	0.41461	0.46515	0.782752	0.761149	0.803256	0.293614	0.2708	0.317229	0.255757	0.204736	0.30365	0.221859	0.16055	0.279024	0.125919	0.100733	0.151911	0.164869	0.142098	0.188305	0.04035	0.02143	0.003421	0.03942	0.08415	0.03745	0.01261	0.01345	0.03705	0.06256	0.1065	0.01202	0.08363	0.1057	0.1308	0.1747	0.01354	0.1481	0.1745
1	1	PP 551 CS B	1	240	396	623	646	597.138	697.794	0.371517	0.334141	0.410073	0.613003	0.574223	0.650746	0.964396	0.947054	0.977299	0.461218	0.407604	0.510826	0.557047	0.502278	0.607801	0.330275	0.276949	0.386953	0.51512	0.466557	0.567125	0.0363	0.0233	0.002066	0.03347	0.08915	0.1275	0.02911	0.07342	0.1278	0.1891	0.9102	0.01258	0.8855	0.9111	0.9325	0.9538	0.009323	0.9339	0.9542
1	1	PP 551 CS B	2	347	519	585	751	698.242	806.688	0.462051	0.425937	0.498463	0.691079	0.656663	0.723985	0.778961	0.747553	0.808161	0.446165	0.394933	0.493863	0.51359	0.460514	0.56289	0.155605	0.108727	0.204755	0.384792	0.344412	0.427515	0.1117	0.0319	0.04688	0.1118	0.1742	0.04121	0.02043	0.00649	0.03991	0.08595	0.5457	0.02273	0.5014	0.5472	0.5915	0.6786	0.0225	0.6325	0.6791
1	1	PP 551 CS B	3	508	824	621	1037	974.837	1102.09	0.489875	0.459032	0.520774	0.7946	0.768709	0.818806	0.598843	0.568283	0.62884	0.533093	0.49774	0.566638	0.55266	0.514829	0.588679	0.171995	0.144708	0.200457	0.257018	0.232874	0.282345	0.1348	0.02786	0.08019	0.1349	0.1921	0.03272	0.01402	0.006871	0.03275	0.0613	0.4099	0.01704	0.377	0.4103	0.4409	0.5533	0.01694	0.5197	0.5535
1	2	PP 551 CS B	1	514	930	1167	1312	1241.96	1384.96	0.391768	0.365241	0.418782	0.708841	0.68343	0.733314	0.889482	0.871255	0.905941	0.299145	0.248199	0.347086	0.282407	0.219727	0.340926	0.434829	0.387335	0.484986	0.605397	0.561521	0.651661	0.06512	0.02262	0.02189	0.06597	0.1102	0.03825	0.01733	0.006343	0.03773	0.07225	0.7872	0.01329	0.7609	0.7872	0.8141	0.8534	0.01168	0.8296	0.8535
1	2	PP 551 CS B	2	535	977	862	1343	1272.13	1416.8	0.398362	0.372053	0.425116	0.727476	0.70281	0.751142	0.641847	0.615543	0.667527	0.252643	0.198167	0.303916	0.164243	0.0904302	0.232653	0.265442	0.223243	0.310148	0.406705	0.368964	0.446804	0.04718	0.02108	0.008036	0.04662	0.09101	0.03303	0.0155	0.004657	0.03264	0.06444	0.3694	0.01891	0.3303	0.369	0.4045	0.4706	0.02036	0.43	0.4709
1	2	PP 551 CS B	3	561	1018	545	1238	1169.99	1308.93	0.45315	0.425156	0.481367	0.822294	0.799839	0.843206	0.440226	0.41234	0.468397	0.393435	0.349319	0.435096	0.33377	0.279402	0.384965	0.174424	0.146572	0.203148	0.232375	0.207476	0.258183	0.07159	0.02442	0.02166	0.07201	0.1191	0.005141	0.004552	0.000139	0.003887	0.01745	0.2409	0.01513	0.2117	0.2407	0.2711	0.3613	0.01627	0.3291	0.3617
1	1	PP 551 CS BM	1	388	677	874	933	874.086	994.841	0.415863	0.38401	0.448249	0.725616	0.695767	0.754034	0.936763	0.919184	0.951516	0.221852	0.152542	0.285835	0.242729	0.164053	0.315266	0.539616	0.474441	0.609457	0.717449	0.656343	0.7833	0.1183	0.02629	0.06566	0.118	0.1708	0.01216	0.01005	0.0005229	0.009537	0.03822	0.8529	0.01307	0.8262	0.8533	0.8781	0.9202	0.01022	0.8988	0.9207
1	1	PP 551 CS BM	2	622	1050	1034	1282	1212.78	1354.15	0.485179	0.457492	0.512935	0.819033	0.796845	0.839747	0.806552	0.783847	0.827842	0.0545723	-0.0204082	0.124188	0.0159325	-0.071081	0.0966608	0.486726	0.422254	0.555212	0.692882	0.634064	0.755503	0.1465	0.02405	0.1003	0.1473	0.1926	0.003048	0.002834	9.36e-05	0.00216	0.01044	0.5808	0.01746	0.5454	0.581	0.6149	0.7402	0.01532	0.7105	0.7405
1	1	PP 551 CS BM	3	790	1333	1025	1678	1598.66	1760.25	0.470799	0.446687	0.495013	0.794398	0.774256	0.813505	0.610846	0.587043	0.634261	0.244484	0.195122	0.290973	0.27633	0.223269	0.325785	0.353895	0.318121	0.391615	0.42605	0.393003	0.460986	0.1101	0.02235	0.06752	0.1094	0.1536	0.01322	0.00875	0.0006414	0.01166	0.0329	0.408	0.01259	0.3835	0.4081	0.4327	0.5463	0.0139	0.519	0.5464
1	2	PP 551 CS BM	1	630	981	1346	1516	1440.64	1594.28	0.415567	0.390614	0.440849	0.647098	0.622446	0.671178	0.887863	0.870893	0.903313	0.190171	0.133621	0.243367	0.243056	0.177496	0.303464	0.530449	0.478534	0.585626	0.697913	0.64934	0.749829	0.1139	0.02253	0.06748	0.1148	0.1565	0.08015	0.0201	0.0408	0.08003	0.1203	0.7905	0.01155	0.7678	0.7909	0.8128	0.8507	0.01094	0.8288	0.8508
1	2	PP 551 CS BM	2	501	1185	1034	1522	1446.49	1600.43	0.329172	0.305584	0.353421	0.778581	0.756866	0.799215	0.679369	0.655264	0.70278	0.153033	0.093192	0.209012	-0.0136869	-0.0992851	0.0649041	0.361157	0.314333	0.410242	0.501358	0.458963	0.545667	0.005331	0.004849	0.0001602	0.003944	0.01807	0.003258	0.002899	8.254e-05	0.00235	0.01087	0.3876	0.01908	0.3501	0.3871	0.4251	0.5104	0.01889	0.4737	0.5102
1	2	PP 551 CS BM	3	575	1067	486	1299	1229.31	1371.61	0.442648	0.415408	0.470148	0.821401	0.799468	0.841869	0.374134	0.347744	0.401095	0.363547	0.317931	0.406619	0.301702	0.245233	0.354799	0.145517	0.119258	0.172695	0.197468	0.17412	0.221802	0.03844	0.02208	0.002727	0.0367	0.08249	0.007619	0.006639	0.0002309	0.005831	0.02544	0.2029	0.01375	0.1745	0.2029	0.2283	0.2719	0.0159	0.2411	0.2717
2	1	ACTELLIC EC	1	18	58	65	70	54.5684	88.4408	0.257143	0.16007	0.375614	0.828571	0.719692	0.908158	0.928571	0.841128	0.976402	0.677419	0.582524	0.757709	0.68984	0.588889	0.774194	-0.0737327	-0.173913	0.0377358	0.285816	0.208598	0.37609	0.08733	0.05487	0.005518	0.07941	0.2154	0.05082	0.03891	0.001743	0.04166	0.1453	0.8877	0.04127	0.793	0.8915	0.957	0.8699	0.04851	0.7619	0.8742
2	1	ACTELLIC EC	2	3	8	5	13	6.92195	22.2304	0.230769	0.0503811	0.538132	0.615385	0.315778	0.861421	0.384615	0.138579	0.684222	0.434783	-0.105263	0.740741	0.529412	-0.0714286	0.84	-0.304348	-0.571429	0.0526316	-0.162055	-1.00545	0.208791	0.148	0.1109	0.006413	0.1246	0.4113	0.1755	0.1175	0.008019	0.1578	0.4522	0.2432	0.1344	0.02874	0.2304	0.5405	0.2655	0.1532	0.02456	0.2506
2	1	ACTELLIC EC	3	18	34	18	39	27.7328	53.3143	0.461538	0.300948	0.628189	0.871795	0.725701	0.957032	0.461538	0.300948	0.628189	0.613861	0.450549	0.741071	0.622222	0.450704	0.754717	-0.039604	-0.154545	0.0879121	0.120316	0.031483	0.220845	0.3114	0.1043	0.1034	0.3084	0.5227	0.04051	0.03564	0.001005	0.03004	0.1345	0.1238	0.07613	0.0119	0.1142	0.299	0.2501	0.098	0.06598	0.2479
2	2	ACTELLIC EC	1	20	81	109	116	95.853	139.131	0.172414	0.108613	0.253642	0.698276	0.606114	0.78002	0.939655	0.879615	0.975397	0.477477	0.348958	0.585774	0.52071	0.379085	0.636364	0.117117	-0.00436681	0.255605	0.472163	0.367956	0.593873	0.02697	0.02323	0.000768	0.02005	0.08535	0.1296	0.04921	0.04211	0.1265	0.2319	0.8775	0.03665	0.7981	0.88	0.9388	0.8789	0.04072	0.7905	0.8842
2	2	ACTELLIC EC	2	4	5	4	8	3.45383	15.7632	0.5	0.157013	0.842987	0.625	0.244863	0.914767	0.5	0.157013	0.842987	0.757576	0.518519	0.913043	0.814815	0.583333	0.961538	-0.242424	-0.441176	0	0.0519481	-0.112573	0.216667	0.5607	0.2228	0.1243	0.5816	0.9195	0.1808	0.1463	0.005999	0.1394	0.5428	0.3487	0.2119	0.0232	0.3309	0.801	0.3448	0.2136	0.01969	0.3249
2	2	ACTELLIC EC	3	15	32	17	36	25.214	49.8392	0.416667	0.255141	0.592435	0.888889	0.739389	0.968884	0.472222	0.304051	0.645136	0.294118	-0.0769231	0.54902	0.219512	-0.241379	0.519231	0.196078	0.016129	0.435897	0.274064	0.108709	0.489894	0.2316	0.1021	0.04542	0.2289	0.4455	0.07963	0.05291	0.006075	0.07173	0.2122	0.1943	0.09323	0.03468	0.1878	0.3991	0.2707	0.1002	0.07884	0.2641
2	1	CONTROL	1	45	187	81	217	189.086	247.874	0.207373	0.155465	0.267463	0.861751	0.808559	0.904741	0.373272	0.308747	0.441311	#N/A	#N/A	#N/A	#N/A	#N/A	#N/A	#N/A	#N/A	#N/A	#N/A	#N/A	#N/A	#N/A	#N/A	#N/A	#N/A	#N/A	#N/A	#N/A	#N/A	#N/A	#N/A	#N/A	#N/A	#N/A	#N/A	#N/A	#N/A	#N/A	#N/A	#N/A
2	1	CONTROL	2	7	17	12	23	14.58	34.5113	0.304348	0.132103	0.529192	0.73913	0.515948	0.897714	0.521739	0.305878	0.731804	#N/A	#N/A	#N/A	#N/A	#N/A	#N/A	#N/A	#N/A	#N/A	#N/A	#N/A	#N/A	#N/A	#N/A	#N/A	#N/A	#N/A	#N/A	#N/A	#N/A	#N/A	#N/A	#N/A	#N/A	#N/A	#N/A	#N/A	#N/A	#N/A	#N/A	#N/A
2	1	CONTROL	3	37	90	22	101	82.2662	122.724	0.366337	0.272665	0.468069	0.891089	0.81348	0.944363	0.217822	0.141826	0.311003	#N/A	#N/A	#N/A	#N/A	#N/A	#N/A	#N/A	#N/A	#N/A	#N/A	#N/A	#N/A	#N/A	#N/A	#N/A	#N/A	#N/A	#N/A	#N/A	#N/A	#N/A	#N/A	#N/A	#N/A	#N/A	#N/A	#N/A	#N/A	#N/A	#N/A	#N/A
2	2	CONTROL	1	64	169	83	222	193.756	253.204	0.288288	0.229643	0.352687	0.761261	0.699643	0.81576	0.373874	0.310048	0.441118	#N/A	#N/A	#N/A	#N/A	#N/A	#N/A	#N/A	#N/A	#N/A	#N/A	#N/A	#N/A	#N/A	#N/A	#N/A	#N/A	#N/A	#N/A	#N/A	#N/A	#N/A	#N/A	#N/A	#N/A	#N/A	#N/A	#N/A	#N/A	#N/A	#N/A	#N/A
2	2	CONTROL	2	12	27	12	33	22.7157	46.3443	0.363636	0.204003	0.548755	0.818182	0.645399	0.930212	0.363636	0.204003	0.548755	#N/A	#N/A	#N/A	#N/A	#N/A	#N/A	#N/A	#N/A	#N/A	#N/A	#N/A	#N/A	#N/A	#N/A	#N/A	#N/A	#N/A	#N/A	#N/A	#N/A	#N/A	#N/A	#N/A	#N/A	#N/A	#N/A	#N/A	#N/A	#N/A	#N/A	#N/A
2	2	CONTROL	3	20	41	7	51	37.9728	67.0556	0.392157	0.258444	0.538859	0.803922	0.668843	0.901757	0.137255	0.0570118	0.262552	#N/A	#N/A	#N/A	#N/A	#N/A	#N/A	#N/A	#N/A	#N/A	#N/A	#N/A	#N/A	#N/A	#N/A	#N/A	#N/A	#N/A	#N/A	#N/A	#N/A	#N/A	#N/A	#N/A	#N/A	#N/A	#N/A	#N/A	#N/A	#N/A	#N/A	#N/A
2	1	ICON 10 CS	1	65	47	80	93	75.063	113.931	0.698925	0.595023	0.789741	0.505376	0.399686	0.610715	0.860215	0.772831	0.923418	0.571429	0.457447	0.666667	0.748663	0.660494	0.82243	-0.00460829	-0.113043	0.117347	0.332983	0.244262	0.435835	0.6124	0.06183	0.4909	0.6154	0.7254	0.3825	0.06189	0.2546	0.3833	0.4993	0.7742	0.05135	0.6608	0.7788	0.8667	0.7779	0.05547	0.6597	0.7825
2	1	ICON 10 CS	2	3	3	9	11	5.49116	19.682	0.272727	0.0602177	0.609743	0.272727	0.0602177	0.609743	0.818182	0.482244	0.977169	0.521739	0.0555556	0.8	0.823529	0.5	1	-0.130435	-0.448276	0.333333	0.296443	-0.0454545	0.700535	0.536	0.2378	0.07371	0.5527	0.9057	0.2859	0.1817	0.015	0.2658	0.6659	0.2439	0.1831	0.007982	0.2054	0.6582	0.334	0.2157	0.01862	0.3069
2	1	ICON 10 CS	3	19	26	14	33	22.7157	46.3443	0.575758	0.392153	0.745238	0.787879	0.610919	0.910196	0.424242	0.254762	0.607847	0.673267	0.526882	0.788136	0.711111	0.565789	0.823529	-0.0792079	-0.1875	0.04	0.0862263	0.0074456	0.176012	0.4506	0.1073	0.2326	0.4524	0.6559	0.1304	0.06953	0.01903	0.1282	0.2883	0.1423	0.08007	0.01287	0.1351	0.317	0.1906	0.1055	0.02148	0.1758
2	2	ICON 10 CS	1	54	63	98	109	89.5003	131.486	0.495413	0.398247	0.592834	0.577982	0.479634	0.671984	0.899083	0.826603	0.948536	0.509009	0.385787	0.612903	0.627219	0.508769	0.725391	0.0675676	-0.0480349	0.199052	0.411854	0.314961	0.525322	0.3278	0.06296	0.1988	0.3282	0.4516	0.3144	0.05779	0.2037	0.3124	0.4273	0.7631	0.05179	0.6592	0.7662	0.8536	0.8118	0.05157	0.688	0.8156
2	2	ICON 10 CS	2	6	5	1	6	2.20189	13.0595	1	0.540742	1	0.833333	0.358765	0.995789	0.166667	0.00421074	0.641235	0.818182	0.615385	0.947368	0.814815	0.583333	0.961538	-0.333333	-0.513514	-0.153846	-0.0562771	-0.227273	0.0481369	0.8121	0.1571	0.4097	0.8496	0.9957	0.1959	0.1416	0.007776	0.1672	0.5099	0.2144	0.1501	0.01229	0.1869	0.542	0.1879	0.1483	0.006961	0.1555
2	2	ICON 10 CS	3	48	48	14	62	47.535	79.4812	0.774194	0.650263	0.870696	0.774194	0.650263	0.870696	0.225806	0.129304	0.349737	-0.215686	-0.780488	0.161765	-0.170732	-0.8	0.230769	0.137255	-0.0357143	0.352941	0.124777	-0.0834836	0.333333	0.7307	0.07174	0.587	0.7348	0.8644	0.1032	0.05725	0.01138	0.09792	0.2372	0.02992	0.02765	0.0008864	0.02151	0.09822	0.03292	0.03018	0.000921	0.02514
2	1	PP 551 CS AA	1	16	48	70	73	57.2203	91.7865	0.219178	0.130781	0.331384	0.657534	0.537165	0.764681	0.958904	0.884564	0.991444	0.663594	0.566138	0.745833	0.743316	0.654639	0.818182	-0.0506912	-0.154185	0.0628272	0.314347	0.233524	0.407846	0.04267	0.03698	0.001336	0.0321	0.133	0.2323	0.06045	0.1226	0.2324	0.3523	0.9197	0.03762	0.8323	0.9249	0.9752	0.9103	0.04439	0.8107	0.916
2	1	PP 551 CS AA	2	1	5	5	6	2.20189	13.0595	0.166667	0.00421074	0.641235	0.833333	0.358765	0.995789	0.833333	0.358765	0.995789	0.73913	0.421053	0.925926	0.705882	0.272727	0.9375	-0.304348	-0.571429	0.0555556	0.16996	-0.0666667	0.455882	0.1764	0.1428	0.004801	0.1399	0.5379	0.1843	0.1423	0.006539	0.1529	0.5334	0.6027	0.2205	0.1321	0.6323	0.9358	0.5647	0.2298	0.07776	0.5809
2	1	PP 551 CS AA	3	9	20	17	25	16.1787	36.9049	0.36	0.179717	0.574794	0.8	0.592963	0.931689	0.68	0.464999	0.850505	0.752475	0.628866	0.849462	0.777778	0.654321	0.875	-0.049505	-0.163043	0.0769231	0.146259	0.0666667	0.243956	0.1954	0.1142	0.01278	0.1865	0.4394	0.08288	0.06578	0.003085	0.06827	0.2423	0.3918	0.1272	0.1349	0.3977	0.6357	0.4874	0.1319	0.2177	0.4895
2	2	PP 551 CS AA	1	50	126	156	166	141.708	193.262	0.301205	0.232537	0.377127	0.759036	0.686654	0.82193	0.939759	0.892007	0.970737	0.252252	0.0869565	0.390244	0.254438	0.0628931	0.410256	0.328829	0.183594	0.5	0.675805	0.544344	0.832255	0.06934	0.04438	0.005191	0.06321	0.1726	0.06661	0.03549	0.007078	0.06332	0.1428	0.8909	0.02975	0.8311	0.8928	0.944	0.8885	0.0322	0.8167	0.8917
2	2	PP 551 CS AA	2	9	17	15	21	12.9993	32.1007	0.428571	0.218197	0.659794	0.809524	0.580934	0.945536	0.714286	0.478249	0.887191	0.363636	-0.0909091	0.648649	0.37037	-0.15	0.677419	0.0909091	-0.194444	0.481481	0.350649	0.0846052	0.69059	0.2665	0.1328	0.02979	0.2618	0.533	0.113	0.0746	0.008764	0.1015	0.3015	0.5057	0.1431	0.215	0.513	0.7601	0.5355	0.1552	0.1929	0.5441
2	2	PP 551 CS AA	3	18	40	22	48	35.3914	63.641	0.375	0.239522	0.526494	0.833333	0.697778	0.925189	0.458333	0.313715	0.608278	0.0588235	-0.404762	0.370968	0.0243902	-0.518519	0.377358	0.294118	0.0847458	0.575	0.350267	0.153318	0.608473	0.1841	0.08413	0.03748	0.1801	0.3506	0.06805	0.04744	0.003075	0.05939	0.1788	0.1087	0.06266	0.008435	0.1045	0.2474	0.2992	0.08595	0.1417	0.2969
2	1	PP 551 CS B	1	10	31	51	51	37.9728	67.0556	0.196078	0.0982434	0.331157	0.607843	0.461141	0.741556	1	0.930223	1	0.764977	0.686916	0.831169	0.834225	0.765027	0.892216	-0.138249	-0.230435	-0.037037	0.235023	0.168831	0.313433	0.07629	0.05727	0.004089	0.06393	0.2168	0.2176	0.07765	0.07982	0.2155	0.3841	0.9188	0.04517	0.8156	0.926	0.9851	0.9722	0.02781	0.8958	0.9811
2	1	PP 551 CS B	2	2	3	4	4	1.08987	10.2416	0.5	0.067586	0.932414	0.75	0.19412	0.993691	1	0.397635	1	0.826087	0.578947	0.965517	0.823529	0.5	1	-0.347826	-0.6	0	0.173913	0.0333333	0.421053	0.3891	0.2169	0.03059	0.383	0.8207	0.2847	0.1839	0.01743	0.2471	0.6907	0.7661	0.2002	0.2788	0.8235	0.9956	0.7537	0.2052	0.227	0.8063
2	1	PP 551 CS B	3	10	26	14	28	18.6058	40.4678	0.357143	0.186407	0.55935	0.928571	0.764965	0.99123	0.5	0.306471	0.693529	0.722772	0.590361	0.826531	0.711111	0.565217	0.822917	-0.0792079	-0.187513	0.039604	0.100013	0.0245083	0.188035	0.1663	0.1033	0.01348	0.1558	0.3957	0.04067	0.03977	0.001241	0.029	0.1531	0.2844	0.1112	0.07907	0.2858	0.4932	0.2748	0.119	0.059	0.2719
2	2	PP 551 CS B	1	37	85	121	122	101.314	145.668	0.303279	0.223344	0.393032	0.696721	0.606968	0.776656	0.991803	0.955177	0.999792	0.45045	0.31746	0.5625	0.497041	0.351351	0.617143	0.171171	0.0431373	0.318627	0.542355	0.431402	0.674973	0.1138	0.0508	0.02053	0.1109	0.2195	0.1842	0.04819	0.09954	0.1834	0.2829	0.9759	0.01663	0.9358	0.9797	0.9971	0.9744	0.01719	0.9286	0.9787
2	2	PP 551 CS B	2	5	14	14	23	14.58	34.5113	0.217391	0.0746034	0.437031	0.608696	0.385419	0.802924	0.608696	0.385419	0.802924	0.30303	-0.185185	0.606061	0.481481	0.0416667	0.75	0.0606061	-0.214286	0.444444	0.268398	-0.0288503	0.602629	0.1057	0.08372	0.004182	0.08881	0.3266	0.1808	0.1005	0.0181	0.1698	0.3942	0.4679	0.1293	0.1999	0.4745	0.7045	0.4058	0.1483	0.1034	0.4052
2	2	PP 551 CS B	3	13	32	23	38	26.8911	52.158	0.342105	0.196329	0.513527	0.842105	0.687466	0.93977	0.605263	0.433862	0.759612	0.254902	-0.133333	0.519231	0.219512	-0.242424	0.521739	0.313725	0.101695	0.6	0.404189	0.212499	0.668195	0.1524	0.08772	0.01568	0.1471	0.3369	0.05208	0.04209	0.001839	0.04113	0.1537	0.4289	0.09315	0.2426	0.4283	0.6059	0.4682	0.09803	0.2587	0.4704
2	1	PP 551 CS BM	1	32	61	84	86	68.7889	106.209	0.372093	0.270225	0.48304	0.709302	0.60144	0.802246	0.976744	0.918506	0.997171	0.603687	0.495192	0.695122	0.673797	0.569767	0.76	0.0138249	-0.0980392	0.138614	0.381607	0.291298	0.488038	0.2334	0.06203	0.1102	0.2329	0.3542	0.1426	0.05702	0.03798	0.1422	0.2628	0.9338	0.03312	0.8578	0.9399	0.982	0.9464	0.03083	0.8733	0.9523
2	1	PP 551 CS BM	2	1	5	5	5	1.62349	11.6683	0.2	0.00505076	0.716418	1	0.478176	1	1	0.478176	1	0.782609	0.5	0.954545	0.705882	0.272727	0.941176	-0.304348	-0.571429	0.0526316	0.217391	0.0434783	0.5	0.2166	0.1664	0.009876	0.1768	0.613	0.1458	0.1229	0.003177	0.1161	0.4537	0.8157	0.1579	0.4045	0.8545	0.9954	0.7855	0.1878	0.3126	0.8366
2	1	PP 551 CS BM	3	12	22	20	34	23.546	47.5116	0.352941	0.197459	0.535114	0.647059	0.464886	0.802541	0.588235	0.406969	0.753529	0.663366	0.514851	0.78	0.755556	0.625	0.857143	-0.019802	-0.138614	0.114583	0.159418	0.0702233	0.266609	0.2198	0.1135	0.02319	0.2162	0.4562	0.0939	0.07207	0.003462	0.07856	0.267	0.2916	0.1047	0.1006	0.2857	0.5049	0.3511	0.111	0.1312	0.3505
2	2	PP 551 CS BM	1	44	86	139	150	126.956	176.017	0.293333	0.221906	0.373124	0.573333	0.490064	0.653647	0.926667	0.872576	0.962825	0.324324	0.170732	0.45339	0.491124	0.34375	0.610837	0.252252	0.114504	0.412698	0.596539	0.475219	0.741644	0.05939	0.04021	0.00228	0.05273	0.1507	0.3139	0.04586	0.2222	0.3144	0.4054	0.8806	0.03173	0.8136	0.8834	0.9335	0.8659	0.03539	0.7851	0.8697
2	2	PP 551 CS BM	2	8	17	20	25	16.1787	36.9049	0.32	0.149495	0.535001	0.68	0.464999	0.850505	0.8	0.592963	0.931689	0.242424	-0.277778	0.564103	0.37037	-0.15	0.678571	0.242424	-0.0810811	0.714286	0.519481	0.224469	0.94156	0.1649	0.1155	0.006447	0.1455	0.4415	0.1284	0.0868	0.007237	0.116	0.3176	0.483	0.1482	0.1385	0.4892	0.7524	0.5726	0.153	0.2302	0.5899
2	2	PP 551 CS BM	3	16	33	24	40	28.5766	54.4686	0.4	0.24865	0.566733	0.825	0.67221	0.926617	0.6	0.433267	0.75135	0.215686	-0.186047	0.491228	0.195122	-0.275862	0.5	0.333333	0.114754	0.631579	0.420677	0.22113	0.695048	0.1891	0.09103	0.02657	0.1835	0.3768	0.06688	0.05457	0.002506	0.05378	0.2039	0.4453	0.09161	0.2582	0.4488	0.6222	0.4464	0.1068	0.2214	0.4501
3	1	ACTELLIC EC	1	21	29	43	45	32.8233	60.2135	0.466667	0.316601	0.62128	0.644444	0.487801	0.781316	0.955556	0.848507	0.994572	0.237288	-0.122449	0.491803	0.355556	-0.0263158	0.610169	0.389831	0.115385	0.76	0.71143	0.465454	1.0566	0.09986	0.08039	0.003739	0.08009	0.2932	0.1739	0.08083	0.03692	0.1678	0.3591	0.9213	0.04322	0.816	0.9298	0.985	0.9107	0.04952	0.7942	0.9199
3	1	ACTELLIC EC	2	29	36	31	49	36.2505	64.7806	0.591837	0.442129	0.730033	0.734694	0.589183	0.850529	0.632653	0.482878	0.765776	0	-0.5	0.333333	0.0769231	-0.461538	0.423077	0.265306	-0.015873	0.644444	0.419355	0.122806	0.757086	0.1544	0.1098	0.006226	0.1352	0.4006	0.06137	0.04905	0.0021	0.05023	0.1736	0.4842	0.08965	0.3123	0.4846	0.6621	0.5513	0.09521	0.3614	0.5541
3	1	ACTELLIC EC	3	43	61	29	78	61.6558	97.3475	0.551282	0.434409	0.664143	0.782051	0.674138	0.867609	0.371795	0.264977	0.488661	-0.114286	-0.548387	0.195122	-0.0517241	-0.520833	0.267606	0.257143	0.07894	0.485714	0.283777	0.103104	0.497099	0.08649	0.06863	0.003169	0.06867	0.261	0.03724	0.03353	0.001323	0.02711	0.1227	0.09278	0.0474	0.01272	0.08823	0.1978	0.1438	0.06563	0.02511	0.1413
3	2	ACTELLIC EC	1	36	57	99	108	88.5945	130.393	0.333333	0.245545	0.430523	0.527778	0.429382	0.624612	0.916667	0.847696	0.961185	0.382857	0.21831	0.517766	0.495575	0.3125	0.639098	0.182857	0.0379128	0.354286	0.53381	0.407273	0.68739	0.02685	0.02371	0.0008582	0.0203	0.08525	0.226	0.06914	0.09708	0.23	0.3588	0.8283	0.04378	0.731	0.8311	0.9059	0.8675	0.04014	0.7775	0.8718
3	2	ACTELLIC EC	2	53	61	35	74	58.1059	92.9002	0.716216	0.59948	0.814989	0.824324	0.718343	0.903007	0.472973	0.355674	0.592502	0.509934	0.357664	0.633721	0.474138	0.287037	0.62016	0.00662252	-0.0967791	0.122137	0.156733	0.0711237	0.252127	0.2672	0.1213	0.04029	0.2639	0.5028	0.02984	0.02822	0.0008142	0.02113	0.1071	0.2648	0.07096	0.1255	0.2647	0.4105	0.2997	0.08007	0.1514	0.2997
3	2	ACTELLIC EC	3	54	62	14	76	59.8794	95.1253	0.710526	0.595149	0.808888	0.815789	0.710284	0.895467	0.184211	0.104533	0.289716	0.105882	-0.220339	0.347458	0.03125	-0.38	0.321839	0.0235294	-0.0898876	0.151899	0.0448026	-0.0810487	0.165073	0.2856	0.1231	0.04931	0.2856	0.5201	0.05498	0.03946	0.00321	0.04651	0.1483	0.032	0.02655	0.001059	0.02467	0.09528	0.04047	0.03368	0.001399	0.0316
3	1	CONTROL	1	30	45	20	59	44.9135	76.1057	0.508475	0.374983	0.641087	0.762712	0.63405	0.863774	0.338983	0.220812	0.473929	#N/A	#N/A	#N/A	#N/A	#N/A	#N/A	#N/A	#N/A	#N/A	#N/A	#N/A	#N/A	#N/A	#N/A	#N/A	#N/A	#N/A	#N/A	#N/A	#N/A	#N/A	#N/A	#N/A	#N/A	#N/A	#N/A	#N/A	#N/A	#N/A	#N/A	#N/A
3	1	CONTROL	2	36	39	18	49	36.2505	64.7806	0.734694	0.589183	0.850529	0.795918	0.65657	0.897551	0.367347	0.234224	0.517122	#N/A	#N/A	#N/A	#N/A	#N/A	#N/A	#N/A	#N/A	#N/A	#N/A	#N/A	#N/A	#N/A	#N/A	#N/A	#N/A	#N/A	#N/A	#N/A	#N/A	#N/A	#N/A	#N/A	#N/A	#N/A	#N/A	#N/A	#N/A	#N/A	#N/A	#N/A
3	1	CONTROL	3	53	58	11	70	54.5684	88.4408	0.757143	0.639885	0.851711	0.828571	0.719692	0.908158	0.157143	0.0811438	0.2638	#N/A	#N/A	#N/A	#N/A	#N/A	#N/A	#N/A	#N/A	#N/A	#N/A	#N/A	#N/A	#N/A	#N/A	#N/A	#N/A	#N/A	#N/A	#N/A	#N/A	#N/A	#N/A	#N/A	#N/A	#N/A	#N/A	#N/A	#N/A	#N/A	#N/A	#N/A
3	2	CONTROL	1	104	113	67	175	150.032	202.936	0.594286	0.517591	0.66773	0.645714	0.569989	0.71641	0.382857	0.31053	0.459225	#N/A	#N/A	#N/A	#N/A	#N/A	#N/A	#N/A	#N/A	#N/A	#N/A	#N/A	#N/A	#N/A	#N/A	#N/A	#N/A	#N/A	#N/A	#N/A	#N/A	#N/A	#N/A	#N/A	#N/A	#N/A	#N/A	#N/A	#N/A	#N/A	#N/A	#N/A
3	2	CONTROL	2	109	116	34	151	127.876	177.097	0.721854	0.643169	0.791614	0.768212	0.692667	0.83293	0.225166	0.161255	0.300176	#N/A	#N/A	#N/A	#N/A	#N/A	#N/A	#N/A	#N/A	#N/A	#N/A	#N/A	#N/A	#N/A	#N/A	#N/A	#N/A	#N/A	#N/A	#N/A	#N/A	#N/A	#N/A	#N/A	#N/A	#N/A	#N/A	#N/A	#N/A	#N/A	#N/A	#N/A
3	2	CONTROL	3	60	64	12	85	67.895	105.104	0.705882	0.597128	0.79979	0.752941	0.647471	0.840102	0.141176	0.0751313	0.233625	#N/A	#N/A	#N/A	#N/A	#N/A	#N/A	#N/A	#N/A	#N/A	#N/A	#N/A	#N/A	#N/A	#N/A	#N/A	#N/A	#N/A	#N/A	#N/A	#N/A	#N/A	#N/A	#N/A	#N/A	#N/A	#N/A	#N/A	#N/A	#N/A	#N/A	#N/A
3	1	ICON 10 CS	1	68	48	79	102	83.1688	123.821	0.666667	0.566443	0.756927	0.470588	0.370973	0.571956	0.77451	0.681113	0.851369	-0.728814	-1.4186	-0.263158	-0.0666667	-0.617647	0.291667	1	0.602941	1.57143	1.13907	0.756249	1.66129	0.4388	0.09848	0.2437	0.4421	0.6189	0.3318	0.06663	0.1996	0.3319	0.456	0.6156	0.06032	0.4956	0.6172	0.7319	0.6354	0.06611	0.4982	0.6367
3	1	ICON 10 CS	2	19	17	22	37	26.0514	50.9996	0.513514	0.343997	0.680786	0.459459	0.294873	0.63078	0.594595	0.420997	0.752458	0.244898	-0.155556	0.517241	0.564103	0.25	0.772727	0.0816327	-0.153873	0.393939	0.271231	0.0195742	0.546361	0.2413	0.1482	0.01329	0.2285	0.5541	0.2868	0.09938	0.09122	0.2844	0.4802	0.2822	0.1136	0.06872	0.2773	0.5167	0.2586	0.1194	0.03558	0.2584
3	1	ICON 10 CS	3	86	79	34	116	95.853	139.131	0.741379	0.651825	0.818215	0.681034	0.588072	0.764494	0.293103	0.212268	0.384814	-0.657143	-1.2549	-0.2375	-0.362069	-0.936203	0.028169	0.328571	0.133333	0.580645	0.267312	0.0301721	0.515857	0.3781	0.09775	0.1745	0.3815	0.5617	0.1866	0.05323	0.08656	0.1847	0.2969	0.08678	0.04005	0.0167	0.08355	0.1679	0.1213	0.05218	0.02013	0.1214
3	2	ICON 10 CS	1	48	46	52	81	64.3257	100.676	0.592593	0.477698	0.70051	0.567901	0.45309	0.677598	0.641975	0.52773	0.745505	0.537143	0.402439	0.648352	0.59292	0.432692	0.71831	-0.0857143	-0.197742	0.0387097	0.194339	0.0974978	0.29858	0.1482	0.09145	0.01023	0.1394	0.3466	0.3292	0.06717	0.1948	0.3302	0.4622	0.4765	0.07163	0.3228	0.4809	0.607	0.4795	0.07961	0.3228	0.4823
3	2	ICON 10 CS	2	43	39	35	70	54.5684	88.4408	0.614286	0.490299	0.72828	0.557143	0.433407	0.675889	0.5	0.378018	0.621982	0.536424	0.389937	0.655629	0.663793	0.524272	0.773051	0.00662252	-0.0965517	0.122302	0.164431	0.0805842	0.25987	0.2063	0.1195	0.01673	0.1961	0.4572	0.2933	0.06637	0.1741	0.2946	0.4267	0.1866	0.0726	0.05431	0.1864	0.3392	0.2432	0.08276	0.08487	0.2398
3	2	ICON 10 CS	3	50	54	23	71	55.4516	89.5568	0.704225	0.584067	0.806703	0.760563	0.644552	0.853905	0.323944	0.217634	0.445468	0.164706	-0.145161	0.394495	0.15625	-0.211538	0.418919	0.129412	0	0.289474	0.17776	0.0504901	0.322625	0.2881	0.1264	0.05139	0.295	0.529	0.08418	0.05009	0.005051	0.07902	0.191	0.06226	0.04752	0.003068	0.0523	0.1839	0.1144	0.06445	0.01146	0.1093
3	1	PP 551 CS AA	1	28	34	55	62	47.535	79.4812	0.451613	0.324806	0.583196	0.548387	0.416804	0.675194	0.887097	0.781113	0.953383	-0.0508475	-0.510638	0.267606	0.244444	-0.181818	0.527273	0.59322	0.276923	1.03636	0.87136	0.579376	1.27957	0.1054	0.08021	0.003922	0.0853	0.2884	0.1986	0.07941	0.05283	0.1982	0.363	0.7793	0.06283	0.6387	0.7857	0.8891	0.8089	0.06163	0.6718	0.8161
3	1	PP 551 CS AA	2	34	40	82	94	75.9616	115.032	0.361702	0.265082	0.467294	0.425532	0.324096	0.531791	0.87234	0.78762	0.932262	-0.918367	-1.76471	-0.37037	-0.025641	-0.607143	0.346939	1.30612	0.8	2.075	1.53127	1.04643	2.24898	0.1058	0.08126	0.003889	0.09056	0.3041	0.2307	0.07307	0.09338	0.2292	0.3855	0.6447	0.07727	0.4923	0.6472	0.793	0.7033	0.07736	0.5346	0.708
3	1	PP 551 CS AA	3	50	55	28	70	54.5684	88.4408	0.714286	0.593782	0.815954	0.785714	0.671315	0.874816	0.4	0.284671	0.524068	0	-0.396552	0.285714	0.0517241	-0.377778	0.349206	0.242857	0.0666667	0.466667	0.288136	0.116667	0.492669	0.3598	0.126	0.104	0.3618	0.5981	0.04815	0.03635	0.001845	0.04075	0.1401	0.1955	0.06573	0.07359	0.1906	0.333	0.215	0.07402	0.07401	0.2124
3	2	PP 551 CS AA	1	33	47	51	72	56.3356	90.6721	0.458333	0.340246	0.579956	0.652778	0.531367	0.761187	0.708333	0.589333	0.809547	0.588571	0.463855	0.691943	0.584071	0.42268	0.710526	-0.0914286	-0.202186	0.0326105	0.216984	0.126203	0.318419	0.08081	0.06429	0.002588	0.06744	0.2375	0.1824	0.07462	0.04557	0.1807	0.3266	0.5717	0.07365	0.4255	0.5762	0.7148	0.5647	0.07917	0.4012	0.567
3	2	PP 551 CS AA	2	55	84	53	97	78.6605	118.332	0.56701	0.46251	0.667308	0.865979	0.781729	0.926666	0.546392	0.442082	0.647793	0.357616	0.174242	0.506024	0.275862	0.045045	0.456312	0.125828	0.00617189	0.264706	0.266316	0.161511	0.38651	0.13	0.08557	0.007168	0.1149	0.3215	0.02235	0.01863	0.00082	0.01753	0.06891	0.1589	0.06834	0.03534	0.1547	0.2991	0.3097	0.0805	0.1445	0.3112
3	2	PP 551 CS AA	3	43	55	20	73	57.2203	91.7865	0.589041	0.467685	0.702942	0.753425	0.638586	0.846845	0.273973	0.176059	0.390941	0.141176	-0.175	0.376344	0.140625	-0.235315	0.405405	0.0941176	-0.0340909	0.246377	0.132796	0.00637502	0.27006	0.1975	0.1207	0.01652	0.1818	0.4614	0.03313	0.02882	0.0007992	0.02522	0.1021	0.046	0.0353	0.001564	0.03908	0.1317	0.04899	0.03958	0.001921	0.03895
3	1	PP 551 CS B	1	11	26	41	42	30.2699	56.7718	0.261905	0.13861	0.420397	0.619048	0.456367	0.764279	0.97619	0.874341	0.999397	0.288136	-0.0555556	0.529412	0.422222	0.075	0.659091	0.355932	0.0895522	0.714345	0.686223	0.44842	1.02004	0.06053	0.05743	0.001308	0.04128	0.2156	0.1582	0.08223	0.01804	0.1483	0.3303	0.9347	0.04185	0.8278	0.9431	0.9911	0.9217	0.05322	0.7841	0.9332
3	1	PP 551 CS B	2	16	18	20	31	21.063	44.002	0.516129	0.330606	0.698454	0.580645	0.390759	0.754524	0.645161	0.453696	0.807733	0.367347	0.0212766	0.607843	0.538462	0.214286	0.755102	0.0408163	-0.186047	0.333333	0.277814	0.0578947	0.530071	0.1559	0.1203	0.004064	0.1317	0.445	0.1904	0.0976	0.03289	0.181	0.3912	0.4282	0.1079	0.22	0.4277	0.6395	0.4786	0.1254	0.2135	0.4841
3	1	PP 551 CS B	3	22	25	15	41	29.4223	55.6211	0.536585	0.374248	0.693441	0.609756	0.445048	0.757989	0.365854	0.221228	0.530637	0.414286	0.145833	0.61039	0.568966	0.326087	0.742857	0.0571429	-0.0810811	0.220339	0.145036	0.0252192	0.284615	0.09998	0.08162	0.00438	0.07887	0.3075	0.1971	0.08847	0.03862	0.1966	0.3761	0.1321	0.07625	0.01653	0.124	0.2994	0.1435	0.08427	0.01193	0.1339
3	2	PP 551 CS B	1	34	46	59	77	60.7672	96.2368	0.441558	0.32842	0.55933	0.597403	0.479414	0.707664	0.766234	0.655943	0.855183	0.56	0.429487	0.668367	0.59292	0.435644	0.717742	-0.0457143	-0.162011	0.0863309	0.273333	0.177137	0.383505	0.1277	0.08576	0.004889	0.1151	0.3223	0.07232	0.05417	0.003145	0.06101	0.2011	0.5653	0.08117	0.4018	0.5707	0.7105	0.5661	0.0833	0.3857	0.5698
3	2	PP 551 CS B	2	36	57	41	63	48.4109	80.6044	0.571429	0.440471	0.695446	0.904762	0.804144	0.964241	0.650794	0.520266	0.766629	0.582781	0.445946	0.694301	0.508621	0.330435	0.648438	0.0463576	-0.0632911	0.170213	0.229184	0.141552	0.332428	0.1051	0.0811	0.004541	0.08869	0.3048	0.02686	0.02346	0.000725	0.02038	0.08679	0.3392	0.07926	0.1873	0.3382	0.5008	0.5198	0.08327	0.3484	0.5219
3	2	PP 551 CS B	3	33	37	19	51	37.9728	67.0556	0.647059	0.500682	0.775694	0.72549	0.582552	0.841073	0.372549	0.241262	0.519198	0.4	0.157143	0.583333	0.421875	0.142857	0.623377	0.0823529	-0.0434783	0.22973	0.161644	0.0527271	0.290052	0.215	0.1259	0.02078	0.2046	0.4948	0.08709	0.05446	0.005694	0.08195	0.2092	0.1849	0.07037	0.05716	0.1851	0.3325	0.1798	0.07934	0.03728	0.1747
3	1	PP 551 CS BM	1	27	35	59	62	47.535	79.4812	0.435484	0.309912	0.567426	0.564516	0.432574	0.690088	0.951613	0.865038	0.989908	-0.0508475	-0.511111	0.267606	0.222222	-0.210526	0.509804	0.661017	0.328947	1.12245	0.973924	0.667424	1.41176	0.08502	0.06949	0.003257	0.06567	0.2611	0.2042	0.08484	0.04318	0.205	0.3713	0.9185	0.04035	0.824	0.9254	0.9774	0.9078	0.04554	0.8005	0.9152
3	1	PP 551 CS BM	2	42	51	48	60	45.7863	77.2319	0.7	0.567917	0.811549	0.85	0.73426	0.929044	0.8	0.6767	0.892159	-0.22449	-0.809524	0.160714	-0.307692	-1.0303	0.137255	0.612245	0.26	1.11765	0.837393	0.501089	1.3	0.2436	0.1302	0.01684	0.2335	0.5111	0.04113	0.0337	0.001521	0.0335	0.126	0.7136	0.06513	0.5709	0.7143	0.8279	0.7305	0.06576	0.5916	0.7357
3	1	PP 551 CS BM	3	80	80	59	114	94.0359	136.949	0.701754	0.608897	0.78382	0.701754	0.608897	0.78382	0.517544	0.42204	0.612114	-0.628571	-1.22	-0.21519	-0.37931	-0.956522	0.0144928	0.685714	0.418605	1.04839	0.696368	0.435549	1.0319	0.3752	0.09639	0.1842	0.3756	0.5565	0.06523	0.04001	0.005051	0.06033	0.1531	0.2543	0.05868	0.1393	0.2536	0.3638	0.3135	0.06704	0.1851	0.3133
3	2	PP 551 CS BM	1	44	66	78	85	67.895	105.104	0.517647	0.406599	0.62743	0.776471	0.673148	0.859731	0.917647	0.837656	0.966247	0.514286	0.375	0.629442	0.415929	0.212766	0.574627	0.0628571	-0.0680658	0.213018	0.420899	0.311011	0.55154	0.09416	0.0676	0.003877	0.07988	0.2509	0.05094	0.0361	0.002191	0.04553	0.1377	0.8862	0.04288	0.7914	0.8911	0.9532	0.8754	0.04481	0.7714	0.8807
3	2	PP 551 CS BM	2	54	63	50	78	61.6558	97.3475	0.692308	0.577575	0.79192	0.807692	0.702729	0.88818	0.641026	0.524424	0.746568	0.483444	0.325758	0.611842	0.456897	0.266055	0.605839	0.10596	-0.0123457	0.240876	0.27724	0.178571	0.393911	0.3267	0.1243	0.08043	0.3299	0.5652	0.03325	0.02992	0.001266	0.02556	0.1182	0.3179	0.07299	0.1773	0.3183	0.4581	0.4719	0.07882	0.3056	0.473
3	2	PP 551 CS BM	3	30	35	15	43	31.1193	57.9207	0.697674	0.538747	0.828175	0.813953	0.665986	0.916088	0.348837	0.210078	0.509266	0.494118	0.277778	0.657143	0.453125	0.183673	0.647059	0.0352941	-0.0808081	0.166667	0.122321	0.0264186	0.233414	0.2919	0.1455	0.02694	0.2874	0.5794	0.04782	0.04137	0.001764	0.03638	0.1558	0.04388	0.03733	0.001216	0.03371	0.1365	0.1796	0.08455	0.02615	0.1763
4	1	ACTELLIC EC	1	143	143	325	354	318.08	392.866	0.403955	0.352419	0.457111	0.403955	0.352419	0.457111	0.918079	0.884467	0.944451	0.211581	0.09447	0.315126	0.222826	0.033557	0.378238	0.632517	0.531646	0.745455	0.71734	0.620394	0.826611	#N/A	#N/A	#N/A	#N/A	#N/A	#N/A	#N/A	#N/A	#N/A	#N/A	#N/A	#N/A	#N/A	#N/A	#N/A	#N/A	#N/A	#N/A	#N/A
4	1	ACTELLIC EC	2	66	37	42	106	86.7841	128.204	0.622642	0.523266	0.714978	0.349057	0.259033	0.447752	0.396226	0.302531	0.495874	-0.0192308	-0.3375	0.224	0	-0.592593	0.375	0.173077	0.0185185	0.358491	0.219231	0.0566358	0.391285	#N/A	#N/A	#N/A	#N/A	#N/A	#N/A	#N/A	#N/A	#N/A	#N/A	#N/A	#N/A	#N/A	#N/A	#N/A	#N/A	#N/A	#N/A	#N/A
4	1	ACTELLIC EC	3	781	863	179	1244	1175.82	1315.1	0.627814	0.600273	0.654748	0.69373	0.667277	0.719263	0.143891	0.124844	0.164637	-0.179147	-0.280392	-0.0863847	-0.193638	-0.317784	-0.0812582	0.0966825	0.0662252	0.12853	0.0901899	0.0584791	0.122276	#N/A	#N/A	#N/A	#N/A	#N/A	#N/A	#N/A	#N/A	#N/A	#N/A	#N/A	#N/A	#N/A	#N/A	#N/A	#N/A	#N/A	#N/A	#N/A
4	2	ACTELLIC EC	1	190	291	494	627	578.876	678.057	0.30303	0.267261	0.340667	0.464115	0.42453	0.504039	0.787879	0.753762	0.819257	0.613202	0.576456	0.647846	0.688103	0.645556	0.727647	0.151758	0.117106	0.187737	0.28993	0.260047	0.321341	#N/A	#N/A	#N/A	#N/A	#N/A	#N/A	#N/A	#N/A	#N/A	#N/A	#N/A	#N/A	#N/A	#N/A	#N/A	#N/A	#N/A	#N/A	#N/A
4	2	ACTELLIC EC	2	105	83	70	203	176.034	232.929	0.517241	0.446225	0.587746	0.408867	0.340555	0.479881	0.344828	0.279684	0.414578	0.304795	0.169675	0.420875	0.37594	0.183333	0.529801	0.10274	0.0318021	0.180214	0.167428	0.104312	0.235585	#N/A	#N/A	#N/A	#N/A	#N/A	#N/A	#N/A	#N/A	#N/A	#N/A	#N/A	#N/A	#N/A	#N/A	#N/A	#N/A	#N/A	#N/A	#N/A
4	2	ACTELLIC EC	3	935	1067	168	1434	1360.73	1510.19	0.652022	0.626728	0.676692	0.744073	0.720652	0.766489	0.117155	0.100958	0.134938	0.272451	0.221585	0.320461	0.184251	0.115196	0.248126	0.00811771	-0.00949371	0.0261538	0.0315627	0.0156676	0.0476451	#N/A	#N/A	#N/A	#N/A	#N/A	#N/A	#N/A	#N/A	#N/A	#N/A	#N/A	#N/A	#N/A	#N/A	#N/A	#N/A	#N/A	#N/A	#N/A
4	1	CONTROL	1	191	184	41	449	408.424	492.516	0.42539	0.379169	0.4726	0.4098	0.363922	0.456873	0.091314	0.0663259	0.121837	#N/A	#N/A	#N/A	#N/A	#N/A	#N/A	#N/A	#N/A	#N/A	#N/A	#N/A	#N/A	#N/A	#N/A	#N/A	#N/A	#N/A	#N/A	#N/A	#N/A	#N/A	#N/A	#N/A	#N/A	#N/A	#N/A	#N/A	#N/A	#N/A	#N/A	#N/A
4	1	CONTROL	2	64	37	24	104	84.9755	126.013	0.615385	0.51488	0.709139	0.355769	0.264318	0.455667	0.230769	0.153799	0.323633	#N/A	#N/A	#N/A	#N/A	#N/A	#N/A	#N/A	#N/A	#N/A	#N/A	#N/A	#N/A	#N/A	#N/A	#N/A	#N/A	#N/A	#N/A	#N/A	#N/A	#N/A	#N/A	#N/A	#N/A	#N/A	#N/A	#N/A	#N/A	#N/A	#N/A	#N/A
4	1	CONTROL	3	696	723	77	1055	992.291	1120.63	0.659716	0.630236	0.688301	0.685308	0.656323	0.713255	0.0729858	0.0580253	0.0903781	#N/A	#N/A	#N/A	#N/A	#N/A	#N/A	#N/A	#N/A	#N/A	#N/A	#N/A	#N/A	#N/A	#N/A	#N/A	#N/A	#N/A	#N/A	#N/A	#N/A	#N/A	#N/A	#N/A	#N/A	#N/A	#N/A	#N/A	#N/A	#N/A	#N/A	#N/A
4	2	CONTROL	1	815	933	248	1621	1543.04	1701.88	0.502776	0.478141	0.527401	0.575571	0.551083	0.599784	0.152992	0.1358	0.171451	#N/A	#N/A	#N/A	#N/A	#N/A	#N/A	#N/A	#N/A	#N/A	#N/A	#N/A	#N/A	#N/A	#N/A	#N/A	#N/A	#N/A	#N/A	#N/A	#N/A	#N/A	#N/A	#N/A	#N/A	#N/A	#N/A	#N/A	#N/A	#N/A	#N/A	#N/A
4	2	CONTROL	2	171	133	40	292	259.465	327.486	0.585616	0.526771	0.642706	0.455479	0.397354	0.514517	0.136986	0.099701	0.181833	#N/A	#N/A	#N/A	#N/A	#N/A	#N/A	#N/A	#N/A	#N/A	#N/A	#N/A	#N/A	#N/A	#N/A	#N/A	#N/A	#N/A	#N/A	#N/A	#N/A	#N/A	#N/A	#N/A	#N/A	#N/A	#N/A	#N/A	#N/A	#N/A	#N/A	#N/A
4	2	CONTROL	3	1130	1308	152	1971	1884.94	2059.98	0.573313	0.551129	0.595279	0.663623	0.642279	0.684478	0.0771182	0.0657229	0.0897896	#N/A	#N/A	#N/A	#N/A	#N/A	#N/A	#N/A	#N/A	#N/A	#N/A	#N/A	#N/A	#N/A	#N/A	#N/A	#N/A	#N/A	#N/A	#N/A	#N/A	#N/A	#N/A	#N/A	#N/A	#N/A	#N/A	#N/A	#N/A	#N/A	#N/A	#N/A
4	1	ICON 10 CS	1	209	47	405	427	387.455	469.487	0.489461	0.441092	0.537978	0.11007	0.0820045	0.143673	0.948478	0.923031	0.967433	0.0489978	-0.0861244	0.167641	0.744565	0.654321	0.819512	0.81069	0.69392	0.943128	0.897081	0.783606	1.02671	#N/A	#N/A	#N/A	#N/A	#N/A	#N/A	#N/A	#N/A	#N/A	#N/A	#N/A	#N/A	#N/A	#N/A	#N/A	#N/A	#N/A	#N/A	#N/A
4	1	ICON 10 CS	2	33	1	43	64	49.2878	81.7266	0.515625	0.387259	0.642498	0.015625	0.000395513	0.0840103	0.671875	0.543123	0.784128	0.384615	0.163265	0.554622	0.972973	0.902439	1	0.182692	0.027027	0.368421	0.352885	0.219304	0.516266	#N/A	#N/A	#N/A	#N/A	#N/A	#N/A	#N/A	#N/A	#N/A	#N/A	#N/A	#N/A	#N/A	#N/A	#N/A	#N/A	#N/A	#N/A	#N/A
4	1	ICON 10 CS	3	232	104	144	468	426.554	512.385	0.495726	0.449511	0.541997	0.222222	0.185345	0.262652	0.307692	0.266139	0.351696	0.556398	0.506173	0.602968	0.856155	0.825145	0.884615	0.0635071	0.0356139	0.092831	0.112314	0.0888487	0.137367	#N/A	#N/A	#N/A	#N/A	#N/A	#N/A	#N/A	#N/A	#N/A	#N/A	#N/A	#N/A	#N/A	#N/A	#N/A	#N/A	#N/A	#N/A	#N/A
4	2	ICON 10 CS	1	190	73	500	562	516.49	610.445	0.338078	0.299018	0.378851	0.129893	0.103215	0.160532	0.88968	0.860812	0.914366	0.6533	0.618989	0.685531	0.921758	0.902335	0.939611	0.15546	0.1207	0.191672	0.301543	0.271362	0.333356	#N/A	#N/A	#N/A	#N/A	#N/A	#N/A	#N/A	#N/A	#N/A	#N/A	#N/A	#N/A	#N/A	#N/A	#N/A	#N/A	#N/A	#N/A	#N/A
4	2	ICON 10 CS	2	20	6	32	48	35.3914	63.641	0.416667	0.276127	0.567868	0.125	0.0472838	0.252461	0.666667	0.515892	0.79604	0.835616	0.781481	0.882353	0.954887	0.912698	0.986111	-0.0273973	-0.0825083	0.030303	0.100891	0.0636114	0.143914	#N/A	#N/A	#N/A	#N/A	#N/A	#N/A	#N/A	#N/A	#N/A	#N/A	#N/A	#N/A	#N/A	#N/A	#N/A	#N/A	#N/A	#N/A	#N/A
4	2	ICON 10 CS	3	292	209	149	560	514.573	608.362	0.521429	0.479142	0.563488	0.373214	0.333024	0.41475	0.266071	0.229895	0.304737	0.71588	0.688437	0.741827	0.840214	0.816154	0.862776	-0.00152207	-0.0186625	0.0157761	0.0581714	0.0455879	0.0712412	#N/A	#N/A	#N/A	#N/A	#N/A	#N/A	#N/A	#N/A	#N/A	#N/A	#N/A	#N/A	#N/A	#N/A	#N/A	#N/A	#N/A	#N/A	#N/A
4	1	PP 551 CS AA	1	97	73	232	255	224.66	288.296	0.380392	0.320547	0.443053	0.286275	0.23161	0.345984	0.909804	0.867737	0.941963	0.432071	0.338942	0.514403	0.603261	0.48538	0.702703	0.42539	0.343558	0.516374	0.511556	0.434394	0.598097	#N/A	#N/A	#N/A	#N/A	#N/A	#N/A	#N/A	#N/A	#N/A	#N/A	#N/A	#N/A	#N/A	#N/A	#N/A	#N/A	#N/A	#N/A	#N/A
4	1	PP 551 CS AA	2	54	30	54	106	86.7841	128.204	0.509434	0.410485	0.607843	0.283019	0.199782	0.378765	0.509434	0.410485	0.607843	-0.0192308	-0.340659	0.224	0.189189	-0.32	0.511628	0.288462	0.117186	0.5	0.369231	0.203333	0.562064	#N/A	#N/A	#N/A	#N/A	#N/A	#N/A	#N/A	#N/A	#N/A	#N/A	#N/A	#N/A	#N/A	#N/A	#N/A	#N/A	#N/A	#N/A	#N/A
4	1	PP 551 CS AA	3	472	496	155	841	785.114	899.814	0.561237	0.526939	0.595104	0.589774	0.55567	0.623247	0.184304	0.158648	0.212194	0.202844	0.12768	0.272237	0.31397	0.231579	0.388658	0.0739336	0.0452528	0.104008	0.0957249	0.0693639	0.12333	#N/A	#N/A	#N/A	#N/A	#N/A	#N/A	#N/A	#N/A	#N/A	#N/A	#N/A	#N/A	#N/A	#N/A	#N/A	#N/A	#N/A	#N/A	#N/A
4	2	PP 551 CS AA	1	253	334	558	684	633.694	737.238	0.369883	0.333601	0.407293	0.488304	0.450233	0.526477	0.815789	0.784666	0.844158	0.578038	0.539097	0.614602	0.642015	0.59548	0.685371	0.19124	0.154561	0.22963	0.330192	0.298178	0.363983	#N/A	#N/A	#N/A	#N/A	#N/A	#N/A	#N/A	#N/A	#N/A	#N/A	#N/A	#N/A	#N/A	#N/A	#N/A	#N/A	#N/A	#N/A	#N/A
4	2	PP 551 CS AA	2	127	88	58	205	177.896	235.066	0.619512	0.54927	0.686244	0.429268	0.360539	0.500073	0.282927	0.222381	0.349871	0.297945	0.161871	0.414557	0.338346	0.137097	0.5	0.0616438	-0.00343643	0.132841	0.118721	0.0600566	0.181631	#N/A	#N/A	#N/A	#N/A	#N/A	#N/A	#N/A	#N/A	#N/A	#N/A	#N/A	#N/A	#N/A	#N/A	#N/A	#N/A	#N/A	#N/A	#N/A
4	2	PP 551 CS AA	3	850	1094	163	1390	1317.88	1465.04	0.611511	0.585314	0.637235	0.78705	0.764573	0.808307	0.117266	0.100815	0.135354	0.294774	0.244822	0.341687	0.163609	0.0943968	0.228427	0.00558092	-0.0118872	0.0232558	0.0306793	0.0150528	0.0462806	#N/A	#N/A	#N/A	#N/A	#N/A	#N/A	#N/A	#N/A	#N/A	#N/A	#N/A	#N/A	#N/A	#N/A	#N/A	#N/A	#N/A	#N/A	#N/A
4	1	PP 551 CS B	1	101	74	244	301	267.953	336.998	0.335548	0.282398	0.391973	0.245847	0.198257	0.298517	0.810631	0.761725	0.853303	0.329621	0.225118	0.421842	0.597826	0.478261	0.697561	0.452116	0.367556	0.546318	0.530673	0.451043	0.620281	#N/A	#N/A	#N/A	#N/A	#N/A	#N/A	#N/A	#N/A	#N/A	#N/A	#N/A	#N/A	#N/A	#N/A	#N/A	#N/A	#N/A	#N/A	#N/A
4	1	PP 551 CS B	2	59	25	47	112	92.2205	134.765	0.526786	0.430234	0.621886	0.223214	0.149962	0.311629	0.419643	0.327042	0.516601	-0.0769231	-0.411111	0.176471	0.324324	-0.115385	0.608696	0.221154	0.0598291	0.416667	0.264423	0.0952371	0.445053	#N/A	#N/A	#N/A	#N/A	#N/A	#N/A	#N/A	#N/A	#N/A	#N/A	#N/A	#N/A	#N/A	#N/A	#N/A	#N/A	#N/A	#N/A	#N/A
4	1	PP 551 CS B	3	547	505	199	888	830.547	948.38	0.615991	0.583097	0.648113	0.568694	0.535374	0.601557	0.224099	0.197062	0.25298	0.158294	0.0798077	0.230352	0.301521	0.217647	0.376871	0.11564	0.0841208	0.14902	0.137207	0.107756	0.168133	#N/A	#N/A	#N/A	#N/A	#N/A	#N/A	#N/A	#N/A	#N/A	#N/A	#N/A	#N/A	#N/A	#N/A	#N/A	#N/A	#N/A	#N/A	#N/A
4	2	PP 551 CS B	1	254	311	476	590	543.347	639.588	0.430508	0.390142	0.471574	0.527119	0.485936	0.568029	0.80678	0.772569	0.837884	0.636027	0.600629	0.669306	0.666667	0.62202	0.7079	0.140654	0.106577	0.176398	0.280943	0.251881	0.311843	#N/A	#N/A	#N/A	#N/A	#N/A	#N/A	#N/A	#N/A	#N/A	#N/A	#N/A	#N/A	#N/A	#N/A	#N/A	#N/A	#N/A	#N/A	#N/A
4	2	PP 551 CS B	2	155	112	107	266	234.991	299.962	0.582707	0.520921	0.642628	0.421053	0.361016	0.482869	0.402256	0.342832	0.463882	0.0890411	-0.0756972	0.229102	0.157895	-0.0818182	0.348148	0.229452	0.143302	0.325759	0.280007	0.20001	0.3682	#N/A	#N/A	#N/A	#N/A	#N/A	#N/A	#N/A	#N/A	#N/A	#N/A	#N/A	#N/A	#N/A	#N/A	#N/A	#N/A	#N/A	#N/A	#N/A
4	2	PP 551 CS B	3	1076	1431	219	1663	1584.02	1744.89	0.647023	0.62351	0.670016	0.860493	0.842904	0.876799	0.13169	0.115798	0.148894	0.156266	0.0993757	0.209846	-0.0940367	-0.179775	-0.0153607	0.0339929	0.0147732	0.0536913	0.0498914	0.0317252	0.0681948	#N/A	#N/A	#N/A	#N/A	#N/A	#N/A	#N/A	#N/A	#N/A	#N/A	#N/A	#N/A	#N/A	#N/A	#N/A	#N/A	#N/A	#N/A	#N/A
4	1	PP 551 CS BM	1	144	153	344	356	319.976	394.97	0.404494	0.353089	0.457502	0.429775	0.37772	0.483009	0.966292	0.94186	0.982464	0.207127	0.0892449	0.310891	0.168478	-0.0294118	0.330357	0.674833	0.570552	0.792411	0.763461	0.662738	0.877973	#N/A	#N/A	#N/A	#N/A	#N/A	#N/A	#N/A	#N/A	#N/A	#N/A	#N/A	#N/A	#N/A	#N/A	#N/A	#N/A	#N/A	#N/A	#N/A
4	1	PP 551 CS BM	2	61	35	60	103	84.0719	124.917	0.592233	0.490973	0.688047	0.339806	0.249358	0.439734	0.582524	0.481226	0.67895	0.00961538	-0.303371	0.247788	0.0540541	-0.517241	0.413043	0.346154	0.163793	0.569892	0.452885	0.283314	0.656136	#N/A	#N/A	#N/A	#N/A	#N/A	#N/A	#N/A	#N/A	#N/A	#N/A	#N/A	#N/A	#N/A	#N/A	#N/A	#N/A	#N/A	#N/A	#N/A
4	1	PP 551 CS BM	3	747	778	272	1232	1164.16	1302.76	0.606331	0.578417	0.633737	0.631494	0.603862	0.658495	0.220779	0.197901	0.244998	-0.167773	-0.268151	-0.0757156	-0.0760719	-0.190405	0.0273794	0.184834	0.148018	0.22381	0.186177	0.149896	0.223935	#N/A	#N/A	#N/A	#N/A	#N/A	#N/A	#N/A	#N/A	#N/A	#N/A	#N/A	#N/A	#N/A	#N/A	#N/A	#N/A	#N/A	#N/A	#N/A
4	2	PP 551 CS BM	1	342	403	708	843	787.046	901.881	0.405694	0.372334	0.439716	0.478055	0.443869	0.512394	0.839858	0.813328	0.863985	0.479951	0.435383	0.521818	0.56806	0.515487	0.616366	0.283775	0.242386	0.327456	0.421725	0.384338	0.461486	#N/A	#N/A	#N/A	#N/A	#N/A	#N/A	#N/A	#N/A	#N/A	#N/A	#N/A	#N/A	#N/A	#N/A	#N/A	#N/A	#N/A	#N/A	#N/A
4	2	PP 551 CS BM	2	148	122	133	281	249.102	315.85	0.52669	0.466518	0.586294	0.434164	0.375399	0.494332	0.47331	0.413706	0.533482	0.0376712	-0.1341	0.183673	0.0827068	-0.174603	0.284672	0.318493	0.222222	0.426358	0.375027	0.286095	0.474273	#N/A	#N/A	#N/A	#N/A	#N/A	#N/A	#N/A	#N/A	#N/A	#N/A	#N/A	#N/A	#N/A	#N/A	#N/A	#N/A	#N/A	#N/A	#N/A
4	2	PP 551 CS BM	3	1062	1340	311	1719	1638.69	1802.23	0.617801	0.594354	0.640845	0.779523	0.759166	0.798921	0.180919	0.162987	0.199947	0.127854	0.0697078	0.182716	-0.0244648	-0.105845	0.051263	0.0806697	0.0587045	0.103308	0.0980944	0.0775074	0.119159	#N/A	#N/A	#N/A	#N/A	#N/A	#N/A	#N/A	#N/A	#N/A	#N/A	#N/A	#N/A	#N/A	#N/A	#N/A	#N/A	#N/A	#N/A	#N/A
[truncated: 25 more columns]
